# Supplementary material for: Association Analysis of Salt Tolerance in Asiatic cotton (Gossypium arboretum) with SNP Markers
Source: Int J Mol Sci. 2019 May 1;20(9):2168. doi: 10.3390/ijms20092168 (PMC6540053; doi:10.3390/ijms20092168)
Supplement: Supplementary file 1 [file ijms-20-02168-s001.zip]

Archive with 2 entries (2 files):
- Supplementary Figures S1-S3.docx
- Supplementary Tables S1-S6.xlsx
