# Supplementary material for: Association Analysis of Salt Tolerance in Asiatic cotton (Gossypium arboretum) with SNP Markers
Source: Int J Mol Sci. 2019 May 1;20(9):2168. doi: 10.3390/ijms20092168 (PMC6540053; doi:10.3390/ijms20092168)
Supplement: Supplementary file 1 [file ijms-20-02168-s001.zip › Supplementary Tables S1-S6.xlsx]

## Sheet: S1 Table
S1 Table The source, Pedigree information and salt tolerance classification according to the comprehensive index of salt tolerance (CIST) of 215 G. arboretum accessions after 7 days of seed growthafter 7 days of seed growth
Serial No.	Accession Name	Origin	Ecological region	Salt Tolerance Classes based on Comprehansive index of salt tolerance	Germination rate	Fresh weight	Stem length	Water content	Chlorophyll content	Electric content	MDA	Comprehansive index of salt tolerance
1	ZheJiangYuYaoHuangDiDaBu	Zhejiang，China	Yangtze River Region	Tolerante	0.0217	0.8868	0.6869	0.8891	0.9106	0.8912	1.2941	1.2098
154	ShiJiaZhuangJianMian	Hebei,China	Yellow River Region	High tolerante	0.6389	1.1802	1.7314	1.1292	1.163	0.9882	0.9176	3.9369
150	ChangShuXiaoBaiZi	Jiangsu,China	Yangtze River Region	High tolerante	0.8478	0.9752	1.4086	1.0177	0.9954	1.0689	0.9303	3.2455
171	ZhaoXianHongJieMian	Hebei,China	Yellow River Region	High tolerante	0.2656	1.1794	1.2101	1.0724	1.0425	1.0661	0.5543	3.1496
132	NaYeXiaoHua	Guizhou,China	South China	High tolerante	0.8621	1.0316	1.1923	0.8425	1.1203	1.3155	1.0724	2.6609
24	ShiXiYa-1	Hebei,China	Yellow River Region	High tolerante	1	1.0396	1.0372	0.9084	1.0309	1.0431	1.0724	2.9006
133	PingLeXiaoHua	Guizhou,China	South China	High tolerante	0.9231	1.1222	1.0014	0.9299	0.9153	1.0189	0.6601	3.2129
58	TangShanBaiZiZhongMian	Jiangsu,China	Yangtze River Region	High tolerante	0.8611	1.1459	0.999	0.9673	1.0233	0.8761	0.7636	3.3569
29	JiangSuHongJingJiJiao	Jiangsu,China	Yangtze River Region	Tolerante	0.5789	0.9295	0.991	0.8466	0.9353	1.1308	0.9937	2.1568
130	MoYangXiaoHua	Guizhou,China	South China	Tolerante	0.7857	0.8754	0.9866	0.8514	1.0513	0.9298	1.139	2.4816
136	PingGuoJiuPingZhongMian	Guangxi,China	South China	High tolerante	0.7639	1.0432	0.981	1.3201	0.9705	0.9542	0.8625	3.262
135	FuChuanJiangTangZhongMian	Guangxi,China	South China	High tolerante	0.6327	1.1026	0.9556	1.0002	1.1594	1.0177	0.5315	3.3013
23	AnGuoLiuShuangShuDaQingJie	Hebei,China	Yellow River Region	Tolerante	0.2838	1.0752	0.9213	0.9455	0.9198	0.5943	1.4735	2.0778
27	JiangSuChangShuHeiZi	Jiangsu,China	Yangtze River Region	Tolerante	0.3333	0.9007	0.9199	1.0666	1.0153	1.9708	0.5304	1.7346
93	JiangXiXiuShuiZhongMianMaoZi	Anhui,China	Yangtze River Region	Tolerante	0.2	0.9815	0.8947	0.8989	1.1193	1.3175	0.9026	1.8743
123	AKeXiaoYangHua	Hebei,China	Yellow River Region	High tolerante	0.6	0.9943	0.8946	0.9003	1.0772	0.8546	0.8155	2.7963
12	TongNong-1	Jiangsu,China	Yangtze River Region	Tolerante	0.1765	0.8685	0.8897	0.8432	1.0159	0.8824	1.2274	1.684
90	AnHuiGuiChiZhongMian	Anhui,China	Yangtze River Region	Tolerante	0.3438	0.9564	0.883	0.8526	0.9171	1.0043	0.9245	2.0241
19	LiaoYang-1	Liaoning,China	Nouth China	High tolerante	0.6379	0.9088	0.8818	0.8364	1.0038	0.815	0.3477	3.106
40	YunNanHuangRongTumian	Yunnan，China	South China	Tolerante	0.5652	0.8343	0.8796	0.93	0.9538	0.9025	1.008	2.2524
46	KaiYuanTuMian	Yunnan，China	South China	High tolerante	0.9778	0.8805	0.874	0.8553	1.1221	0.7975	0.6813	3.2309
101	SiChuanSuiNingZhongMianHuiZi	SiChuan，China	Yangtze River Region	Tolerante	0.8732	0.9715	0.8714	0.4636	0.9423	1.0614	1.1326	1.928
121	SiHuaZhongMian	Hebei,China	Yellow River Region	High tolerante	0.9535	0.8824	0.8663	0.8877	1.5519	1.403	0.8765	2.8623
28	XiaoBaiHua(HaiMen)	Jiangsu,China	Yangtze River Region	Tolerante	0.2703	0.8659	0.8636	0.9274	0.9205	1.2235	1.0724	1.5518
10	DanXianXiaoZiHua	Shandong	Yellow River Region	Moderate tolerante	0.2208	0.8363	0.8566	0.8014	0.735	1.0599	1.2443	1.1459
14	ZhongYinZaJiaoMian-5	Jiangsu,China	Yangtze River Region	Tolerante	0.1455	0.9451	0.8515	0.8825	0.9185	0.8166	0.8227	2.1038
11	HuangZhou	Hubei,China	Yangtze River Region	Sensitive	0.1045	0.8816	0.8458	0.8615	0.8286	1.1437	3.4752	-1.0969
128	ZhongYinZaJiaoZhong	Jiangsu,China	Yangtze River Region	Tolerante	0.8333	0.8424	0.8382	0.8298	1.0501	1.0594	1.3501	1.9843
185	XinPuXiaoHua	Guizhou,China	South China	Tolerante	0.6607	0.921	0.8378	0.8762	0.9445	0.6364	1.7879	1.8159
108	GuangXiZuoXianZhongMian	Guangxi,China	South China	High tolerante	1	1.0336	0.837	0.8893	0.8301	0.9771	0.5552	3.0577
153	WangMoSangLangDaMianHua	Guizhou,China	South China	Tolerante	0.6596	0.9126	0.8337	0.7553	0.9191	0.8491	0.7838	2.4474
186	JingXiSuiHuaiZhongMian	Guangxi,China	South China	Tolerante	0.88	0.8458	0.8307	0.9279	0.7832	1.0712	0.8955	2.3009
189	XiaoMaoZi	Hebei,China	Yellow River Region	Tolerante	0.1613	0.8497	0.8275	0.9048	0.8518	0.8278	0.6726	2.0947
125	YuXi3-3	Hebei,China	Yellow River Region	High tolerante	0.9444	0.9614	0.8231	1.1728	0.8725	0.9193	0.6192	3.2357
25	XiaoGanTieZiXiaoYiHua	Hubei,China	Yangtze River Region	Moderate tolerante	0.3182	0.8551	0.8204	0.8025	0.8436	1.1033	1.5991	0.9374
38	BaoShanTuMian	Yunnan，China	South China	Tolerante	0.7419	0.7581	0.8188	0.7973	1.1965	0.9139	1.3133	2.0854
64	JiangYinBaiZi111	Jiangsu,China	Yangtze River Region	Tolerante	1	0.8199	0.8176	0.8896	1.0619	1.3379	1.2789	1.9722
79	AnHuiShuChengZhongMian	Anhui,China	Yangtze River Region	Tolerante	0.6327	0.9043	0.8172	1.1057	0.9904	1.4942	1.3731	1.583
127	ChiMuBaiZhong	Liaoning,China	Nouth China	Tolerante	0.6552	0.7595	0.817	0.8436	0.8743	0.8435	1.0791	2.027
113	HeNaHuaiYangTuMianBaiZi	Henan,China	Yellow River Region	Tolerante	0.2	0.8566	0.8089	0.9414	1.0573	0.9169	0.9247	2.0226
114	HeNaHuaiYangTuMianGuangZi	Henan,China	Yellow River Region	High tolerante	1	0.892	0.8077	0.8897	1.0472	0.9552	0.7982	2.8832
22	ZheJiangShangYuDaKeLuShu	Zhejiang，China	Yangtze River Region	High tolerante	0.7391	0.8399	0.8066	0.862	1.1481	1.0152	0.7635	2.617
33	JiangSuChangShuJiJiaoMian	Jiangsu,China	Yangtze River Region	Tolerante	0.5417	0.5296	0.8041	0.7169	1.0488	0.9535	1.0724	1.6152
187	LeYeLuoXiZhongMian1-3	Guangxi,China	South China	Tolerante	0.4	0.9284	0.8039	0.9658	0.9003	0.8579	1.3766	1.7639
20	JiaDingZhongMian	Shanghai,China	Yangtze River Region	Tolerante	0.4386	0.9674	0.8009	0.8623	0.8885	0.6763	0.7967	2.4847
21	ZheJiangYuYaoZiXueMianHua	Zhejiang，China	Yangtze River Region	Moderate tolerante	0.4138	0.8552	0.7994	0.8168	0.9977	0.9889	2.1161	0.7779
120	XiaoZiJieMian	Hebei,China	Yellow River Region	Tolerante	0.8596	0.7935	0.7992	0.9323	0.7924	1.2113	0.7632	2.2025
61	ChangShuChangYinBaiHua	Jiangsu,China	Yangtze River Region	Tolerante	0.3871	0.8687	0.7879	0.8377	1.1367	1.4286	1.0724	1.5171
116	ShanXiLinFenDongMaCeZhongMian	Shanxi,China	Yellow River Region	Tolerante	1	0.8547	0.7873	0.8617	0.9414	1.0008	1.4942	1.9501
190	YunNaFuNingZhongMian	Yunnan，China	South China	Tolerante	0.7059	0.8805	0.7867	1.0119	0.9717	1.0546	0.9305	2.3716
4	ShangHaiYingHuMian	Shanghai,China	Yangtze River Region	Tolerante	0.2258	0.7494	0.7842	0.8103	0.9335	1.1158	1.0641	1.3233
13	ZhongYinZaJiaoMian-4	Jiangsu,China	Yangtze River Region	Tolerante	0.5313	0.7478	0.7839	0.7778	1.0119	1.1528	1.0829	1.617
8	NanLingZhongMian	Yunnan，China	South China	Tolerante	0.2	0.9282	0.779	0.8814	0.9893	0.9613	1.1474	1.6692
118	MeiZhongMian	U.S.A	Abroad	Tolerante	1	0.8974	0.7739	0.7152	1.0223	1.2233	0.9629	2.2226
112	HeNaShangQiuHuiZi	Henan,China	Yellow River Region	Tolerante	0.4789	0.8653	0.7738	0.9316	0.9598	0.8341	0.8886	2.2867
182	DaYeDaRong	Hubei,China	Yangtze River Region	High tolerante	0.5942	0.9152	0.7684	0.9066	1.0855	0.7601	0.544	2.9658
206	NanDanBaDiZhongMian	Guangxi,China	South China	Tolerante	0.3662	0.6781	0.7674	0.8597	0.9364	0.9862	0.1609	2.4607
57	JiangSuXuZhouZhongMian	Jiangsu,China	Yangtze River Region	Tolerante	0.6232	0.8237	0.7668	0.9366	0.908	0.8573	0.887	2.314
62	JiangSuChangShuLongZhong-1	Jiangsu,China	Yangtze River Region	Tolerante	0.8246	0.9256	0.7664	0.8353	0.9687	1.4501	1.0724	1.7981
63	JiangSuChangShuYangMaoBai	Jiangsu,China	Yangtze River Region	Tolerante	0.64	0.8782	0.7622	0.8512	1.142	1.663	0.658	1.9526
42	TieMuChi	Liaoning,China	Nouth China	Tolerante	0.2642	0.7853	0.7621	0.8401	0.9922	0.9752	0.7476	1.9211
45	LiaoNingZhongMian	Liaoning,China	Nouth China	Tolerante	0.5441	0.9353	0.7611	0.3817	1.0611	0.8014	1.0932	1.7887
31	NaTongQingJingJiJiaoYaLingGuoHuangHua	Jiangsu,China	Yangtze River Region	Sensitive	0.2143	0.8054	0.7596	0.8101	1.0282	4.1076	0.8025	-1.2925
55	HaiMenHuangHuaQingJingJiJiaoMian	Jiangsu,China	Yangtze River Region	Tolerante	0.2388	0.9716	0.7581	0.8017	0.9063	0.9941	1.2555	1.4269
82	AnHuiChuXianXiaoZiMian	Anhui,China	Yangtze River Region	Tolerante	0.0755	0.8395	0.7569	0.8349	1.0419	0.8344	0.8798	1.8345
32	NaTongZiJingJiJiaoBaiHuaHongXin	Jiangsu,China	Yangtze River Region	Tolerante	0.5	0.7912	0.7539	0.8694	0.9789	0.865	0.6471	2.3813
157	AnGuoBaiJieBaiHua	Hebei,China	Yellow River Region	Tolerante	0.2241	0.8245	0.7508	0.8867	0.8947	0.9351	0.8268	1.8189
165	FaKuBaiZi	Liaoning,China	Nouth China	Tolerante	0.1304	0.8384	0.7451	0.9111	1.0938	1.0999	1.3133	1.3056
104	SiChuanZiZhongZhongMian	SiChuan，China	Yangtze River Region	Tolerante	0.5294	0.8893	0.7448	0.8979	1.2302	1.1071	1.0722	2.1123
139	ChangShunDaiHuaXiaoHua	Guizhou,China	South China	Tolerante	0.6528	0.8443	0.7442	0.8793	0.9279	0.977	0.7113	2.3602
111	ShanDongJiYangXiaoMian200	Shandong	Yellow River Region	Moderate tolerante	0.8431	0.7971	0.7418	0.1498	0.7382	1.4454	0.9186	0.906
122	LeTingXiaoHeiZi	Hebei,China	Yellow River Region	Tolerante	1	0.8112	0.7386	0.8827	1.0018	1.2255	0.8909	2.3179
87	FengYangZhongMian	Hubei,China	Yangtze River Region	Tolerante	0.2727	0.7342	0.7382	0.9419	0.7882	0.9746	0.4232	2.0774
161	AnHuiLiuAnDaHuaMaoZi	Anhui,China	Yangtze River Region	Moderate tolerante	0	0.8741	0.7375	0.831	1.2111	0.7983	2.0322	0.8232
209	NanDanHuaiLiZhongMian	Guangxi,China	South China	Tolerante	0.9655	0.8788	0.7363	1.111	0.7945	1.2116	1.124	2.1505
137	SanJiangBaJiangZongXuZhongMian	Guangxi,China	South China	Tolerante	0.9091	0.8496	0.7357	0.8798	1.0245	1.3542	0.9582	2.0863
192	ZongXuXiaoBenHua	Shandong	Yellow River Region	Sensitive	0.7813	0.7877	0.7353	0.8489	0.8826	3.7095	1.4849	-1.1586
115	HeNaShangCaiZhongMian	Henan,China	Yellow River Region	High tolerante	1	0.8125	0.7338	0.8735	0.9212	0.8572	0.8775	2.6063
86	AnHuiDingYuanZiHuaMian	Anhui,China	Yangtze River Region	Tolerante	0.0465	0.8403	0.733	0.8664	0.9236	1.0293	0.8229	1.5576
103	SiChuanSuiNingZhongMianGuangZi	SiChuan，China	Yangtze River Region	Tolerante	0.6842	1.0469	0.7326	1.043	1.1281	1.1957	1.1053	2.3338
94	AnHuiTongLingZhongMian	Hubei,China	Yangtze River Region	Tolerante	0.92	0.8077	0.7324	0.8005	1.1709	1.1576	1.0272	2.2467
100	SiChuanMianYangZhongMian	SiChuan，China	Yangtze River Region	Tolerante	0.7013	0.946	0.7315	0.9622	0.807	0.9993	0.823	2.3257
156	PingDongXiaoHua	Guizhou,China	South China	Tolerante	0.34	0.901	0.7295	0.9066	0.9638	0.8849	0.9218	2.0342
50	DaYeXiRongJian	Hubei,China	Yangtze River Region	Tolerante	0.1515	0.9002	0.7259	0.8556	0.9597	0.9366	0.8979	1.7584
180	LianHuaZhongMian	Jiangxi,China	Yangtze River Region	Moderate tolerante	0.6182	0.8311	0.7253	0.6581	1.0667	0.7435	2.3523	0.8036
147	WanXianZiJieXiaoBaiHua	Hebei,China	Yellow River Region	Tolerante	0.0816	0.7348	0.7253	0.8382	0.916	0.9168	1.0137	1.3654
102	SiChuanSuiNingZhongMianBaiZi	SiChuan，China	Yangtze River Region	Tolerante	0.9077	1.043	0.7233	0.9196	1.13	1.0155	1.2354	2.4727
36	LiaoZhongHong	Liaoning,China	Nouth China	Tolerante	0.7246	0.8126	0.7195	0.8732	0.9052	1.0431	1.0639	1.9281
110	ShanDongHuiMinLunShanXiaoMian	Shandong	Yellow River Region	Tolerante	0.8485	0.8477	0.7182	0.8394	0.5897	1.4129	0.6924	1.7382
80	AnHuiFuYangEYangHua	Anhui,China	Yangtze River Region	High tolerante	0.5938	0.8429	0.7162	0.8843	1.0898	0.8981	0.6186	2.6103
9	SuiXianZiHuaMian	Henan,China	Yellow River Region	Tolerante	0.4681	0.8054	0.7148	0.7782	0.8017	0.7545	0.879	1.9347
73	BaoShanZiHua	Zhejiang，China	Yangtze River Region	Tolerante	0.9178	0.765	0.7128	0.7896	1.0901	1.1461	0.7958	2.3334
178	AnHuiHuaiNingXianHeiZi	Anhui,China	Yangtze River Region	Moderate tolerante	0.4079	0.7399	0.7126	0.8602	0.7155	1.1142	1.624	0.6979
152	QiangWeiNaLiangZhongMian-1	Guangxi,China	South China	Tolerante	0.2143	0.8723	0.7111	0.8425	0.9797	0.8836	0.445	2.2913
212	JinXianZhongMian	Hebei,China	Yellow River Region	Tolerante	0.6818	1.115	0.7093	0.8963	1.2141	0.8946	1.2548	2.4671
160	AnHuiXuanChengZhongMianGuangZi	Anhui,China	Yangtze River Region	Moderate tolerante	0.0556	0.8838	0.7092	0.8503	0.8861	0.8275	1.6229	0.9346
99	SiChuanShuangLiuZhongMian	SiChuan，China	Yangtze River Region	Tolerante	1	0.8175	0.7081	0.8425	0.9423	1.3405	1.2461	1.7238
196	MoJiangNaHaZhongMian	Yunnan，China	South China	Tolerante	1	0.8175	0.7081	0.8425	0.9423	1.0431	1.0724	2.1949
134	XiaZhaiXiaoHua	Guizhou,China	South China	Tolerante	0.7	0.8175	0.7081	0.8425	0.9423	1.5048	0.7829	1.7227
89	TongChengZhongMianHuiZi	Anhui,China	Yangtze River Region	Tolerante	0.4545	0.8175	0.7081	0.8425	0.9423	0.4153	0.938	2.4116
98	HuNaChangSuiTieZiMian	Henan,China	Yangtze River Region	Tolerante	0.4474	0.8175	0.7081	0.8425	0.9423	1.0601	0.983	1.7147
170	TaiCangBaiZi(Liu)	Jiangsu,China	Yangtze River Region	Moderate tolerante	0.3492	0.9002	0.706	0.8425	0.8371	1.4519	1.1001	1.083
211	DuiHua	Shandong	Yellow River Region	Tolerante	1	0.8036	0.706	0.8392	0.8471	0.4834	1.2588	2.4537
195	AnHuiXuanChengZhongZiMianBaiZi	Anhui,China	Yangtze River Region	Tolerante	0.5484	0.737	0.706	0.8425	0.9574	0.8378	1.3955	1.558
67	ShangHaiJinJiaHuaZi	Shanghai,China	Yangtze River Region	Tolerante	0.6447	0.776	0.7034	0.8002	0.9367	0.9533	0.9524	1.9553
70	JiangSuChuanShaQingJingZhongMian	Jiangsu,China	Yangtze River Region	Tolerante	0.3288	0.7396	0.6997	0.7976	0.9447	1.112	1.0724	1.326
59	PiaoYangTieZi	Jiangsu,China	Yangtze River Region	Moderate tolerante	0.2333	0.7496	0.6974	0.8512	0.9534	1.1225	1.2569	1.1055
140	CongJiangZhongMian	Guizhou,China	South China	Tolerante	0.48	0.7233	0.6974	0.9493	1.0739	1.1193	1.5842	1.2204
72	QingPuXiaoZiZhongMian	Jiangsu,China	Yangtze River Region	Tolerante	0.3824	0.7481	0.6953	0.8738	0.9913	1.18	0.888	1.6229
193	XueGuanXiaoHua	Guizhou,China	South China	Tolerante	0.1111	0.8309	0.6949	0.8682	1.1331	0.9156	1.5004	1.2222
181	LinZeZhongMian	Gansu,China	Nouth China	Moderate tolerante	0.2051	0.7202	0.6923	0.8102	0.6885	0.9348	1.0986	1.0829
2	ZheJiangShangYuQingShanHongGeng	Zhejiang，China	Yangtze River Region	Tolerante	0.5652	0.7632	0.6914	0.917	0.854	1.0699	0.9471	1.7738
201	GaoTaiZhongMian	Gansu,China	Nouth China	Moderate tolerante	0.3167	0.7566	0.6913	0.8684	0.8357	1.0431	1.6035	0.8221
56	SiYangCangJiQingJingZhongMian	Jiangsu,China	Yangtze River Region	Tolerante	0.3023	0.8127	0.689	0.4586	1.0278	0.9843	1.0002	1.3059
145	MeiZhongMian971(MaoZi)	U.S.A	Abroad	Tolerante	1	0.7245	0.6851	0.9141	0.9651	1.144	0.8032	2.3416
131	LuoKunQuXiaoHua	Guizhou,China	South China	Tolerante	1	0.7177	0.6846	0.7787	0.8085	0.8379	1.7488	1.4028
119	ShanDongHuiMinYiWoHou	Shandong	Yellow River Region	Tolerante	1	0.8164	0.6841	0.8422	0.9585	0.8618	1.2741	2.1653
107	GuiZhouJinPingZhongMian	Anhui,China	South China	Tolerante	0.4419	0.8662	0.6837	0.8145	0.756	1.0775	1.0692	1.4156
48	HuangGangAiJiaoCha	Hubei,China	Yangtze River Region	Tolerante	1	0.84	0.6831	0.8249	0.8701	0.9371	1.103	2.178
148	MeiZhongMian971(GuangZi)	U.S.A	Abroad	Tolerante	0.8	0.8119	0.6813	0.8608	0.877	0.9513	1.0922	1.9875
5	ShanDongXiaoYuHua	Shandong	Yellow River Region	Moderate tolerante	0.2564	0.6621	0.6809	0.7972	0.7043	1.5377	0.4376	1.1256
126	ZhongMian-6	Liaoning,China	Nouth China	Moderate tolerante	0.6197	0.7704	0.6806	0.7411	0.9011	1.0757	1.5581	1.0791
138	ShiQianZhongMian	Guizhou,China	South China	Tolerante	0.9	0.7113	0.6803	0.8297	0.9505	0.9901	1.1398	1.9419
49	WanZiZhongMian	Hebei,China	Yellow River Region	Tolerante	0.4783	0.7684	0.6788	0.8764	1.0995	0.9014	0.7863	2.2137
177	ZhaoXianDaQingJie	Hebei,China	Yellow River Region	Sensitive	0.0725	0.9032	0.6689	0.806	0.8402	1.1217	1.616	0.5531
176	NaShangQuXiaoHua	Guizhou,China	South China	Tolerante	0.6222	0.8523	0.6689	0.8919	0.8554	0.8492	1.3039	1.7376
77	ZheJiangHaiYanLuShu	Zhejiang，China	Yangtze River Region	Tolerante	0.6567	0.7575	0.6689	0.7846	1.1206	1.0653	0.7217	2.2013
69	PuDongHuoJiMian	Jiangsu,China	Yangtze River Region	Tolerante	0.4615	0.8365	0.6683	0.8036	0.9073	0.9887	0.7181	1.9704
124	ZiJieZiHeZhongMian	Hebei,China	Yellow River Region	Tolerante	0.6333	0.7791	0.6675	0.8396	0.8011	1.0615	0.8019	1.8572
197	AnHuiTongChengZhongMianGuangZi	Anhui,China	Yangtze River Region	Tolerante	0.5172	0.8156	0.6659	0.8677	0.7455	0.9574	1.0154	1.6391
117	ShanXiNaZhengZhongMian	Shanxi,China	Yellow River Region	Tolerante	0.2642	0.748	0.6658	0.8726	0.8033	1.0371	0.6571	1.6597
16	ShanDongXiaoGuangXu	Shandong	Yellow River Region	Tolerante	0.7703	0.7928	0.6652	0.8343	0.9466	0.7357	1.611	1.6625
164	SongJiangBaiZi	Shanghai,China	Yangtze River Region	Tolerante	0.5672	0.8065	0.6643	0.872	0.9154	1.144	1.3962	1.2852
213	AnHuiTaiHeShuangFuQuXinGouXiang	Anhui,China	Yangtze River Region	Tolerante	0.5135	0.7843	0.6607	0.8741	0.8695	0.9875	1.1374	1.5772
191	MengLaZhongMian	Yunnan，China	South China	High tolerante	1	0.8254	0.6601	0.8448	0.8015	0.7958	0.7693	2.5667
188	ZheJiangJinHuaZhongMian	Zhejiang，China	Yangtze River Region	High tolerante	0.907	0.7927	0.6595	0.942	0.9836	0.6118	1.0724	2.6006
200	GanSuWuDuZhongMian	Gansu,China	Nouth China	Tolerante	0.6667	0.7668	0.657	0.8425	0.8307	0.8585	1.0448	1.8604
78	ZheJiangDingHaiZhongMian	Anhui,China	Yangtze River Region	Tolerante	0.1364	0.814	0.6562	0.9494	0.9736	0.6772	1.1546	1.6978
141	AnLongXiaoHua	Guizhou,China	South China	Tolerante	0.9423	0.637	0.6551	0.966	0.9173	1.0208	1.7727	1.3242
26	ShangQiuXiaoBaiHua	Henan,China	Yellow River Region	Tolerante	0.3188	0.6985	0.6535	0.7689	0.965	0.3834	0.6372	2.3841
41	XiWang-1	Shandong	Yellow River Region	Tolerante	0.1017	0.8548	0.6496	0.9337	0.8945	0.7988	0.5326	2.1029
66	ShangHaiDaZiMian	Shanghai,China	Yangtze River Region	Tolerante	0.5147	0.7475	0.649	0.9769	1.0084	0.9455	1.7285	1.2225
149	RuDongJiJiaoYaGuo	Jiangsu,China	Yangtze River Region	Moderate tolerante	0.9434	0.7934	0.6484	1.0113	0.8518	1.058	2.5586	0.6317
109	GuangXiTianBaoXianZhongMian	Guangxi,China	South China	Tolerante	0.7015	0.8691	0.6474	0.8158	0.6527	1.0298	0.7837	1.873
35	PingZhanZhaiZhongMian	Yunnan，China	South China	Tolerante	0.3836	0.7556	0.6473	0.7281	1.0442	0.8508	1.0915	1.6165
37	JiangYinBaiZi	Jiangsu,China	Yangtze River Region	Moderate tolerante	0.8493	0.8315	0.6463	0.9255	0.9455	0.8921	2.3485	0.9575
3	NanTongGuanYinHua	Jiangsu,China	Yangtze River Region	Moderate tolerante	0.1667	0.7428	0.6463	0.8609	0.7215	1.2311	0.9888	0.9183
168	BaiJieMian	Hebei,China	Yellow River Region	Tolerante	0.4394	0.7876	0.6439	0.8342	0.7841	0.8628	0.6509	1.9755
81	AnHuiFuYangZiSeXiaoHua	Anhui,China	Yangtze River Region	Tolerante	0.3115	0.7136	0.642	0.8246	0.9515	1.1782	0.8717	1.3933
60	BaiWanMian83-4	Jiangsu,China	Yangtze River Region	Tolerante	0.9672	0.6746	0.6377	0.8332	1.0426	1.1262	1.1855	1.8436
75	ZheJiangXiaoShanZiHongGengDaKeMianGuangZi	Zhejiang，China	Yangtze River Region	Tolerante	0.9718	0.744	0.635	0.7934	0.7713	1.0272	0.9929	1.8954
183	ChiMuHeiZhong	Liaoning,China	Nouth China	Tolerante	0.1897	0.7969	0.6347	0.8335	0.9008	1.1776	0.9956	1.1824
85	AnHuiQuanJiaoXiaoZiMianGuangZi	Anhui,China	Yangtze River Region	High tolerante	0.9394	0.8355	0.6346	0.8672	0.9429	0.7301	0.6537	2.8358
96	JiangLingZhongMian	Hubei,China	Yangtze River Region	Tolerante	0.4	0.8388	0.634	0.8243	0.7345	0.9995	1.0051	1.427
155	BaMaNaTaoZhongMian	Guangxi,China	South China	Tolerante	0.0877	0.7707	0.6338	0.8205	0.9267	0.9637	0.7573	1.5184
71	JiangSuFengXianZhongMian	Jiangsu,China	Yangtze River Region	Tolerante	0.881	0.6982	0.6337	0.8088	1.0076	1.0677	1.1029	1.8587
169	DongLanChangJingZhongMian	Guangxi,China	South China	Tolerante	0.8667	0.8602	0.633	0.9292	0.8907	0.8645	1.0398	2.2755
84	AnHuiQuanJiaoXiaoZiMianMaoZi	Anhui,China	Yangtze River Region	Tolerante	0	0.9043	0.6289	0.796	0.9148	0.9314	1.0724	1.2402
184	HengFengTieZi	Jiangxi,China	Yangtze River Region	Tolerante	0.449	0.7829	0.6264	0.8905	0.9996	1.3311	0.87	1.5473
208	DaGuanXiaoHua	Guizhou,China	South China	Moderate tolerante	0.5581	0.6833	0.6255	0.8424	0.8223	1.6501	0.8186	1.0629
51	NaTongQingJingTongMian	Jiangsu,China	Yangtze River Region	Tolerante	1	0.7897	0.6241	0.8119	0.9363	0.9884	1.0601	2.1135
198	FuJianShenShanXiangZiHuaZhongMian	Fujian,China	South China	Tolerante	0.2381	0.6788	0.622	0.8445	0.952	0.9631	1.1003	1.272
162	AnHuiLiuAnDaHuaMaoZi	Shanghai,China	Yangtze River Region	Tolerante	0.7963	0.7185	0.6215	0.7355	0.9294	0.9761	0.6787	2.1464
92	AnHuiGuiChiXiaoZiMianHuiZi	Jiangxi,China	Yangtze River Region	Tolerante	0.507	0.7359	0.6207	0.8374	0.8907	1.1885	1.0932	1.31
54	HaiMenJiJiaoMian	Jiangsu,China	Yangtze River Region	Tolerante	0.8594	0.726	0.6182	0.9881	0.8485	1.0171	1.0631	1.96
68	JiaDingBaiZi	Jiangsu,China	Yangtze River Region	Tolerante	0.6216	0.7571	0.6179	0.7814	0.9748	1.2058	1.0435	1.5035
163	AnHuiFeiXiXiaoHeiZi	Anhui,China	Yangtze River Region	Tolerante	0.102	0.7951	0.6157	0.851	1.1312	0.7449	1.3878	1.3623
199	DingXianXiaoBaiJieMian	Hebei,China	Yellow River Region	Sensitive	0.5472	0.7866	0.6117	0.8722	0.9091	1.2779	1.9156	0.5333
167	ZiHeZhongMian	Hebei,China	Yellow River Region	Tolerante	0.0156	0.8553	0.6085	0.9103	0.828	0.8778	0.9776	1.3623
158	ZheJiangHaiYanHongGeng	Zhejiang，China	Yangtze River Region	Tolerante	0.6744	0.7529	0.6085	0.2476	0.9547	0.845	0.8431	1.55
88	HuaZhongZiGanZhongMian	Anhui,China	Yangtze River Region	Tolerante	0.75	0.6583	0.6082	0.8223	0.9832	0.752	1.8719	1.1981
43	GeBeiMian	Guangdong,China	South China	Tolerante	0.4225	0.7949	0.6074	0.7507	1.0445	0.8282	1.1908	1.601
203	DaZiJieMian	Hebei,China	Yellow River Region	Sensitive	0.0714	0.6636	0.6009	0.8681	0.7774	1.1229	1.3987	0.4598
65	JiangYinJiJiaoMianGuangZi	Jiangsu,China	Yangtze River Region	Sensitive	0.2564	0.6982	0.6008	0.7903	0.8721	1.6929	2.0618	-0.5369
146	ShuLuBaiHuaBai	Hebei,China	Yellow River Region	Tolerante	0.3065	0.7022	0.5998	0.8651	0.8285	0.8287	0.7255	1.7479
151	ZheJiangZhenHaiHouShiHongJingZhongMian	Zhejiang，China	Yangtze River Region	Tolerante	0.8605	0.8512	0.5992	0.8422	0.8308	0.7534	0.8673	2.3632
6	DingTaoZhongMian	Shandong	Yellow River Region	Tolerante	0.4074	0.6723	0.5925	0.8637	0.9331	1.1027	0.3539	2.0124
159	SanJiangBaJiangZhongMian	Guangxi,China	South China	Moderate tolerante	0.2683	0.6633	0.5886	0.9059	0.8784	0.7904	1.4626	1.0515
7	ChangZi-1	Henan,China	Yangtze River Region	Tolerante	0.4211	0.8269	0.5881	0.8222	0.9423	0.7505	1.0778	1.7723
204	XinGanZhongMian	Guangdong,China	South China	Moderate tolerante	0.4419	0.5658	0.5858	0.9179	1.0256	1.257	1.1791	1.1009
175	JiangYinBaiZi102	Jiangsu,China	Yangtze River Region	Tolerante	0.0758	0.7238	0.5844	0.7876	0.9153	0.7746	1.0669	1.2454
83	AnHuiQuanJiaoZhongMian	Anhui,China	Yangtze River Region	High tolerante	0.9434	0.7611	0.5836	0.8124	1.105	1.1378	0.3021	2.7656
74	ZheJiangXiaoShanZiHongGengDaKeMianBaiZi	Zhejiang，China	Yangtze River Region	Tolerante	0.6452	0.7576	0.5836	0.8129	1.1258	1.0778	1.3375	1.5098
210	ZiJingZhongMian	Guizhou,China	South China	Tolerante	1	0.9287	0.5818	0.8682	0.8464	0.9306	1.1531	2.1414
44	SuBianTieZi	Hubei,China	Yangtze River Region	Moderate tolerante	0.186	0.82	0.5787	0.752	0.8882	1.0429	1.2127	0.9693
194	DongXiangTieZi	Jiangsu,China	Yangtze River Region	Tolerante	0.6	0.7563	0.5784	0.8809	0.8709	0.9165	0.8051	1.9649
179	GuangXiFuZhongZhongMian	Guangxi,China	South China	Moderate tolerante	0.6176	0.6887	0.5685	0.8741	0.7164	0.92	1.4184	1.1269
52	HaiMenLuHeZi	Jiangsu,China	Yangtze River Region	Tolerante	0.9206	0.6414	0.567	0.8104	0.9785	1.0298	1.0067	1.8814
105	SiChuanFuShunZhongMian	SiChuan，China	Yangtze River Region	Tolerante	0.12	0.7258	0.5629	0.8315	1.5132	1.4522	0.7961	1.5051
207	ZiYunXiaoHua	Guizhou,China	South China	Moderate tolerante	0.6379	0.6594	0.558	0.7691	0.9882	1.3557	1.6323	0.6246
214	BaiMiLaHuangHuaHeiZi	Japan	Abroad	Tolerante	0.375	0.6875	0.5565	0.7811	0.9235	0.8557	1.2013	1.2666
91	AnHuiGuiChiXiaoZiMianBaiZi	Anhui,China	Yangtze River Region	Tolerante	0.7465	0.7717	0.5498	0.853	0.8738	1.5728	0.7828	1.4392
47	XiaoGanTieZiDaYiHua	Hubei,China	Yangtze River Region	Tolerante	0.3636	0.8054	0.5494	0.8826	0.8342	1.0462	1.2288	1.1602
172	PingHuXiaoZhongGuangZi	Zhejiang，China	Yangtze River Region	Tolerante	0.6111	0.7637	0.5487	0.8753	0.7565	0.8527	0.8071	1.8955
205	XiaoBaiHuaZhongMian	Shanxi,China	Yellow River Region	Tolerante	0.6486	0.8443	0.5481	0.7758	0.8128	0.4965	1.041	2.0921
174	JiJiaoZhongMian	Jiangsu,China	Yangtze River Region	Tolerante	0.5606	0.7663	0.5443	0.8517	0.7451	0.9931	0.9236	1.5513
15	WanGuiChiWuZi	Anhui,China	Yangtze River Region	Sensitive	0.0909	0.7002	0.544	0.4461	0.3711	1.216	1.1923	-0.256
53	HaiMenZiMianHua	Jiangsu,China	Yangtze River Region	Sensitive	0.2813	0.6503	0.5424	0.7709	1.0536	1.5726	1.8426	-0.1167
18	YuanShiZhongMian	Hebei,China	Yellow River Region	Tolerante	0.4603	0.6653	0.5399	0.736	0.8429	0.9737	1.0724	1.1983
76	PingHuXiaoZhongHuiZi	Zhejiang，China	Yangtze River Region	Tolerante	0.6818	0.6643	0.5377	0.8359	0.9837	0.9702	1.5294	1.2038
106	GuiZhouJianHeZhongMian	Guizhou,China	South China	Tolerante	0.9032	0.7654	0.5363	0.7928	1.3644	1.5317	0.7166	2.1138
166	HeNanShangQiuHeiZi	Henan,China	Yellow River Region	Tolerante	0.9444	0.7014	0.5351	0.8782	0.8712	0.7937	1.0724	2.0642
34	119S	Pakistan	Abroad	Tolerante	0.3684	0.7579	0.5281	0.746	0.9384	1.0921	0.8998	1.3469
39	SuiXianBaiZi	Hubei,China	Yangtze River Region	Tolerante	0.7193	0.6538	0.5182	0.7448	0.8357	0.8548	0.6922	1.9248
202	XinPingTuMian	Yunnan，China	South China	Tolerante	1	0.6372	0.5116	0.8068	1.0553	0.5439	1.5418	1.9252
144	XiuShuiZhongMianGuangZi	Jiangxi,China	Yangtze River Region	Moderate tolerante	0.4828	0.7519	0.5109	0.8203	0.868	1.3194	1.0724	1.0421
215	DeBaoBaTouZhongMian	Guangxi,China	South China	Tolerante	0.5821	0.704	0.5064	0.9769	0.7388	1.2032	0.8454	1.4596
97	HuNaMaYangTieZiMian	Henan,China	Yangtze River Region	Sensitive	0.0784	0.7371	0.505	0.7671	0.7967	0.869	1.7346	0.2807
95	EChengXianZhongMian	Hubei,China	Yangtze River Region	Moderate tolerante	0.1944	0.6887	0.5012	0.7936	0.9615	0.9153	1.1185	1.1056
129	YuYaoZiBaiYi	Zhejiang，China	Yangtze River Region	Tolerante	0.3913	0.6691	0.4958	0.9301	0.9653	0.7049	1.5061	1.2406
30	IndiaN.V50-70	India	Abroad	Moderate tolerante	0.0769	0.7165	0.494	0.7523	0.9326	1.0201	0.8835	1.0687
173	TuQiaoXiaoHua	Guizhou,China	South China	Tolerante	0.4308	0.8382	0.4906	0.9203	0.7784	0.7816	0.4941	2.1826
17	HuNaGuiYangTuMian	Henan,China	Yangtze River Region	Tolerante	0.4746	0.7251	0.4669	0.736	1.0051	1.3356	0.483	1.5891
143	ChangRongZhongMian		Yellow River Region	Sensitive	0.1	0.7598	0.2068	0.0954	0.9186	0.9398	0.6174	0.5234
142	ZhenFengTuMian	Guizhou,China	South China	Sensitive	0.913	0.8175	0.0468	0.0972	0.8558	0.9457	1.5393	0.2453

## Sheet: S2 Table
S2 Table The SNPs related with salinity traits in 215 G. arboreum accessions ( SNP marker ID (used in Gossypium arboreum genome), chromosome number, physical position (bp), -log10P value and the location of the SNPs on the chromosome. The location of the SNP marker was classified as exon, intron, upstream or downstream if the SNP was located within 1000 bp from a gene or intergenic region otherwi…	showing–log10P value ≥ 4.0
	Traits	Chr.	Position	SNP	P	-logP	SNP_location	5'_Gene_ID	TAIR_symbol	TAIR_annotation	5'_Gene_distance	5'_Gene_annotation	3'_Gene_ID		3'_Gene_distance	3'_Gene_annotation	Alt.	1	2	3	4
	Related Germination rate
1	Related Germination rate	Ca1	107645421	Ca1_107645421	6.09532e-05	4.215	intergenic	Cotton_A_24008	ARR12, RR12	response regulator 12	22897	-	Cotton_A_24007	-	10290	-	G/A	A:3	-:20	R:23	G:169
2	Related Germination rate	Ca2	49854502	Ca2_49854502	1.10795e-05	4.95548	intergenic	Cotton_A_19032	-	Transducin/WD40 repeat-like superfamily protein	6255	IPR001680; WD40 repeat	Cotton_A_19031	MAP3KA, MAPKKK3	27604	IPR000719; Protein kinase, catalytic domain	C/T	-:69	T:48	C:98
3	Related Germination rate	Ca2	106453450	Ca2_106453450	6.84701e-05	4.1645	intergenic	Cotton_A_14935	-	alpha/beta-Hydrolases superfamily protein	64144	IPR000073; Alpha/beta hydrolase fold-1	Cotton_A_14934	-	9277	IPR002139; Ribokinase	T/C	-:50	T:65	C:96	Y:4
4	Related Germination rate	Ca2	115004831	Ca2_115004831	4.25001e-06	5.37161	intergenic	Cotton_A_07674	FUS5, CSN7, COP15, ATCSN7	Proteasome component (PCI) domain protein	36401	IPR000717; Proteasome component PCI	Cotton_A_07673	-	16510	domain	T/C	-:38	T:97	C:77	Y:3
5	Related Germination rate	Ca2	115013086	Ca2_115013086	3.87445e-05	4.41179	intergenic	Cotton_A_07674	FUS5, CSN7, COP15, ATCSN7	Proteasome component (PCI) domain protein	44656	IPR000717; Proteasome component PCI	Cotton_A_07673	-	8255	domain	G/A	-:42	A:46	R:39	G:88
6	Related Germination rate	Ca2	115016154	Ca2_115016154	4.37234e-05	4.35929	intergenic	Cotton_A_07674	FUS5, CSN7, COP15, ATCSN7	Proteasome component (PCI) domain protein	47724	IPR000717; Proteasome component PCI	Cotton_A_07673	-	5187	domain	A/G	A:113	-:19	R:12	G:71
7	Related Germination rate	Ca3	132823550	Ca3_132823550	2.22234e-05	4.65319	intergenic	Cotton_A_24876	-	-	16551	IPR001906; Terpene synthase-like	Cotton_A_24877	-	42153	IPR015425; Actin-binding FH2	A/G	-:2	A:43	R:170
8	Related Germination rate	Ca4	12941709	Ca4_12941709	8.89988e-05	4.05062	intergenic	Cotton_A_34928	-	Pathogenesis-related thaumatin superfamily protein	56962	IPR001938; Thaumatin, pathogenesis-related	Cotton_A_34929	-	43144	IPR001938; Thaumatin, pathogenesis-related	G/A	-:8	A:117	R:6	G:84
9	Related Germination rate	Ca4	37620809	Ca4_37620809	7.8185e-05	4.10688	intronic	Cotton_A_00051	-	Homeodomain-like superfamily protein		IPR017877; MYB-like	-	-			A/T	-:17	A:87	W:5	T:106
10	Related Germination rate	Ca4	110625737	Ca4_110625737	5.74813e-05	4.24047	intronic	Cotton_A_23128	anac-71, NAC-71	NAC domain containing protein 71		IPR003441; No apical meristem NAM	-	-		protein	A/G	-:4	A:184	R:3	G:24
11	Related Germination rate	Ca5	63068383	Ca5_63068383	6.26077e-05	4.20337	intergenic	Cotton_A_19752	STH2	salt tolerance homolog2	6775	IPR000315; Zinc finger, B-box	Cotton_A_19751	SRS7	36687	IPR007818; Protein of unknown function DUF702	T/A	-:19	A:46	W:1	T:149
12	Related Germination rate	Ca5	82535949	Ca5_82535949	5.79577e-05	4.23689	intergenic	Cotton_A_03093	-	NB-ARC domain-containing disease resistance protein	1644	IPR000767; Disease resistance protein	Cotton_A_03094	-	3754	IPR000767; Disease resistance protein	G/T	-:58	T:12	G:145
13	Related Germination rate	Ca6	44330167	Ca6_44330167	2.13299e-05	4.67101	intergenic	Cotton_A_34492	TPS21	terpene synthase 21	40501	IPR001906; Terpene synthase-like	Cotton_A_34493	TPS21	25658	IPR001906; Terpene synthase-like	A/T	-:77	A:131	T:7
14	Related Germination rate	Ca6	44331921	Ca6_44331921	3.37698e-05	4.47147	intergenic	Cotton_A_34492	TPS21	terpene synthase 21	42255	IPR001906; Terpene synthase-like	Cotton_A_34493	TPS21	23904	IPR001906; Terpene synthase-like	G/A	A:8	-:66	G:141
15	Related Germination rate	Ca6	44331946	Ca6_44331946	4.13668e-05	4.38335	intergenic	Cotton_A_34492	TPS21	terpene synthase 21	42280	IPR001906; Terpene synthase-like	Cotton_A_34493	TPS21	23879	IPR001906; Terpene synthase-like	T/C	-:72	T:135	C:7	Y:1
16	Related Germination rate	Ca6	44359936	Ca6_44359936	2.54712e-05	4.59395	intergenic	Cotton_A_34493	TPS21	terpene synthase 21	1329	IPR001906; Terpene synthase-like	Cotton_A_34494	emb1011	80635	-	A/G	-:57	A:149	R:2	G:7
17	Related Germination rate	Ca6	55408047	Ca6_55408047	5.05597e-05	4.2962	downstream	Cotton_A_26390	-	Putative membrane lipoprotein		-	-	-			C/T	-:99	T:8	C:108
18	Related Germination rate	Ca6	63719126	Ca6_63719126	8.23775e-05	4.08419	intronic	Cotton_A_27540	ATPU1, ATLDA, PU1, LDA	limit dextrinase		IPR000719; Protein kinase, catalytic domain	-	-			T/C	-:87	T:31	C:97
19	Related Germination rate	Ca6	89428730	Ca6_89428730	5.83573e-06	5.2339	intergenic	Cotton_A_17059	-	Sterile alpha motif (SAM) domain-containing protein	12076	IPR010993; Sterile alpha motif homology	Cotton_A_17058	WSIP1, TPL	9864	IPR001680; WD40 repeat	T/C	-:99	T:103	C:13
20	Related Germination rate	Ca6	89428749	Ca6_89428749	3.80437e-06	5.41972	intergenic	Cotton_A_17059	-	Sterile alpha motif (SAM) domain-containing protein	12095	IPR010993; Sterile alpha motif homology	Cotton_A_17058	WSIP1, TPL	9845	IPR001680; WD40 repeat	T/C	-:95	T:107	C:13
21	Related Germination rate	Ca6	100698413	Ca6_100698413	3.05635e-06	5.5148	intergenic	Cotton_A_17876	-	-	56210	-	Cotton_A_17877	TSBtype2	4345	IPR001926; Pyridoxal phosphate-dependent enzyme, beta subunit	C/T	-:99	T:39	C:75	Y:2
22	Related Germination rate	Ca6	101193801	Ca6_101193801	9.24226e-05	4.03422	intergenic	Cotton_A_17893	-	-	59098	-	Cotton_A_35775	-	50754	-	G/A	-:3	A:82	R:5	G:125
23	Related Germination rate	Ca7	36392871		6.77775e-05	4.16891	intergenic	Cotton_A_09778	-	unknown protein; FUNCTIONS IN: molecular_function unknown; INVOLVED IN: N-terminal protein myristoylation; LOCATED IN: microtubule; BEST Arabidopsis thaliana protein match is: unknown protein (TAIR:AT5G62900.1); Has 1807 Blast hits to 1807 proteins in 277 species: Archae - 0; Bacteria - 0; Metazoa - 736; Fungi - 347; Plants - 385; Viruses - 0; Other Eukaryotes - 339 (source: NCBI BLink).	5151	-	Cotton_A_09779	CYCD1;1, ATCYCD1;1	59360	IPR006670; Cyclin	C/G	-:54	C:151	G:10
24	Related Germination rate	Ca7	100035605	Ca7_100035605	8.87932e-05	4.05162	intergenic	Cotton_A_36549	-	-	613220	-	Cotton_A_36548	-	25538	-	A/G	A:44	-:46	R:1	G:124
25	Related Germination rate	Ca8	39463672	Ca8_39463672	9.94229e-05	4.00251	intergenic	Cotton_A_24508	MAPKKK21	mitogen-activated protein kinase kinase kinase 21	143967	IPR000719; Protein kinase, catalytic domain	Cotton_A_24509	-	31264	IPR000109; Oligopeptide transporter	C/T	-:78	T:17	C:118	Y:2
26	Related Germination rate	Ca8	63849681	Ca8_63849681	6.72454e-05	4.17234	upstream	Cotton_A_30079	-	BSD domain-containing protein		IPR005607; BSD	-	-			A/G	-:69	A:100	R:2	G:44
27	Related Germination rate	Ca8	72632715	Ca8_72632715	2.8837e-05	4.54005	intergenic	Cotton_A_02983	-	DENN (AEX-3) domain-containing protein	16313	IPR001194; DENN	Cotton_A_02982	RIN13	23278	-	C/T	-:3	T:18	C:194
28	Related Germination rate	Ca8	72633508	Ca8_72633508	8.20024e-05	4.08617	intergenic	Cotton_A_02983	-	DENN (AEX-3) domain-containing protein	17106	IPR001194; DENN	Cotton_A_02982	RIN13	22485	-	C/T	-:4	T:17	C:194
29	Related Germination rate	Ca8	72634313	Ca8_72634313	3.3473e-05	4.47531	intergenic	Cotton_A_02983	-	DENN (AEX-3) domain-containing protein	17911	IPR001194; DENN	Cotton_A_02982	RIN13	21680	-	C/T	-:6	T:18	C:191
30	Related Germination rate	Ca8	72636736	Ca8_72636736	3.99183e-05	4.39883	intergenic	Cotton_A_02983	-	DENN (AEX-3) domain-containing protein	20334	IPR001194; DENN	Cotton_A_02982	RIN13	19257	-	A/G	A:187	-:10	G:18
31	Related Germination rate	Ca8	72637262	Ca8_72637262	2.41584e-05	4.61693	intergenic	Cotton_A_02983	-	DENN (AEX-3) domain-containing protein	20860	IPR001194; DENN	Cotton_A_02982	RIN13	18731	-	C/T	-:1	T:16	C:196	Y:2
32	Related Germination rate	Ca8	72641885	Ca8_72641885	7.10826e-05	4.14824	intergenic	Cotton_A_02983	-	DENN (AEX-3) domain-containing protein	25483	IPR001194; DENN	Cotton_A_02982	RIN13	14108	-	C/T	-:12	T:17	C:186
33	Related Germination rate	Ca8	72646495	Ca8_72646495	4.89735e-05	4.31004	intergenic	Cotton_A_02983	-	DENN (AEX-3) domain-containing protein	30093	IPR001194; DENN	Cotton_A_02982	RIN13	9498	-	G/A	-:17	A:17	G:181
34	Related Germination rate	Ca8	72647416	Ca8_72647416	5.13732e-05	4.28926	intergenic	Cotton_A_02983	-	DENN (AEX-3) domain-containing protein	31014	IPR001194; DENN	Cotton_A_02982	RIN13	8577	-	C/T	-:6	T:16	C:193
35	Related Germination rate	Ca8	72652731	Ca8_72652731	4.16224e-05	4.38067	intergenic	Cotton_A_02983	-	DENN (AEX-3) domain-containing protein	36329	IPR001194; DENN	Cotton_A_02982	RIN13	3262	-	G/A	-:6	A:18	G:191
36	Related Germination rate	Ca8	79697233	Ca8_79697233	5.2543e-05	4.27949	intergenic	Cotton_A_23757	-	F-box family protein	89990	IPR001810; F-box domain, cyclin-like	Cotton_A_23758	-	6703	-	A/T	A:78	-:45	W:5	T:87
37	Related Germination rate	Ca8	80690176	Ca8_80690176	9.98339e-05	4.00072	upstream	Cotton_A_37281	-	-		-	-	-			G/A	-:50	A:10	R:1	G:154
38	Related Germination rate	Ca8	80771256	Ca8_80771256	3.73062e-05	4.42822	intergenic	Cotton_A_37282	-	-	36065	-	Cotton_A_37283	TPS21	12433	IPR001906; Terpene synthase-like	C/T	-:25	T:9	C:180	Y:1
39	Related Germination rate	Ca8	80771952	Ca8_80771952	3.87093e-05	4.41218	intergenic	Cotton_A_37282	-	-	36761	-	Cotton_A_37283	TPS21	11737	IPR001906; Terpene synthase-like	C/T	-:33	T:9	C:172	Y:1
40	Related Germination rate	Ca9	18618843	Ca9_18618843	6.53943e-05	4.18446	intergenic	Cotton_A_30184	VSR6, VSR3;3, BP8--3;3	VACUOLAR SORTING RECEPTOR 6	20221	IPR001881; EGF-like calcium-binding	Cotton_A_30185	-	10800	IPR001611; Leucine-rich repeat	G/A	-:3	A:13	R:1	G:198
41	Related Germination rate	Ca9	66702571	Ca9_66702571	4.59452e-05	4.33776	upstream	Cotton_A_10825	ATHB54, HB54	homeobox protein 54		IPR000504; RNA recognition motif domain	-	-			G/C	S:6	-:10	C:92	G:107
42	Related Germination rate	Ca9	87513141	Ca9_87513141	4.33839e-05	4.36267	downstream	Cotton_A_14797	-	RNA-binding KH domain-containing protein		IPR004087; K Homology	-	-	n'n'n'nn'n'n'n'n'n'n'n'n'n'n'n'n'n'n'n'n'n'n'n'n'n'n'n'n'n'n'n'n'n'n'n'n'n'n'n'n'n'n'n'n'n'n'n'n'n'n'n'n'n'n'n'n'n'n'n		C/G	S:3	-:71	C:89	G:52
43	Related Germination rate	Ca9	87513155	Ca9_87513155	7.98697e-05	4.09762	downstream	Cotton_A_14797	-	RNA-binding KH domain-containing protein		IPR004087; K Homology	-	-			T/C	-:71	T:88	C:54	Y:2
44	Related Germination rate	Ca10	99356228	Ca10_99356228	9.20423e-05	4.03601	intergenic	Cotton_A_31094	-	Sucrase/ferredoxin-like family protein	10849	IPR009737; Sucraseferredoxin-like	Cotton_A_36685	LEJ2, CDCP2	230177	IPR000644; Cystathionine beta-synthase, core	C/T	-:4	T:21	C:187	Y:3
45	Related Germination rate	Ca11	12083677	Ca11_12083677	7.23e-05	4.14086	intergenic	Cotton_A_38433	-	-	110378	-	Cotton_A_39205	-	61497	-	T/C	-:13	T:177	C:1	Y:24
46	Related Germination rate	Ca11	28584382	Ca11_28584382	4.46911e-05	4.34978	intergenic	Cotton_A_17405	-	-	10274	-	Cotton_A_17404	PSBG	7806	IPR006137; NADH:ubiquinone oxidoreductase-like, 20kDa subunit	G/A	-:6	A:34	G:175
47	Related Germination rate	Ca11	53829214	Ca11_53829214	7.36553e-05	4.1328	intergenic	Cotton_A_33787	-	unknown protein; BEST Arabidopsis thaliana protein match is: unknown protein (TAIR:AT4G13266.1); Has 339 Blast hits to 265 proteins in 12 species: Archae - 0; Bacteria - 0; Metazoa - 0; Fungi - 0; Plants - 339; Viruses - 0; Other Eukaryotes - 0 (source: NCBI BLink).	19683	-	Cotton_A_33788	-	6730	IPR002110; Ankyrin repeat	C/T	-:86	T:8	C:120	Y:1
48	Related Germination rate	Ca11	99319336	Ca11_99319336	4.35877e-05	4.36064	intergenic	Cotton_A_02858	-	Target of Myb protein 1	19691	IPR004152; GAT	Cotton_A_02859	CER7	2945	IPR001247; Exoribonuclease, phosphorolytic domain 1	C/T	-:41	T:11	C:162	Y:1
49	Related Germination rate	Ca11	99359811	Ca11_99359811	5.59909e-05	4.25188	intergenic	Cotton_A_02859	CER7	3&apos;-5&apos;-exoribonuclease family protein	30788	IPR001247; Exoribonuclease, phosphorolytic domain 1	Cotton_A_02860	TCH4, XTH22	22356	IPR000757; Glycoside hydrolase, family 16	C/A	A:9	-:20	M:2	C:184
50	Related Germination rate	Ca12	8688580	Ca12_8688580	8.7799e-05	4.05651	intergenic	Cotton_A_35510	-	-	44929	-	Cotton_A_36867	-	3946	IPR005269; Cytokinin riboside 5'-monophosphate phosphoribohydrolase LOG	A/C	-:12	A:160	M:3	C:40
51	Related Germination rate	Ca12	8856790	Ca12_8856790	7.63541e-05	4.11717	intergenic	Cotton_A_36865	ATHCHIB, PR3, PR-3, CHI-B, B-CHI, HCHIB	basic chitinase	89028	IPR000726; Glycoside hydrolase, family 19, catalytic	Cotton_A_36864	-	3735	-	G/A	-:9	A:42	R:6	G:158
52	Related Germination rate	Ca12	8860652	Ca12_8860652	8.4875e-05	4.07122	exonic	Cotton_A_36864	-	Arabidopsis protein of unknown function (DUF241)	nonsynonymous	-	-	-			C/A	-:8	A:42	M:4	C:161
53	Related Germination rate	Ca12	42510083	Ca12_42510083	9.80051e-05	4.00875	intergenic	Cotton_A_31562	-	Protein of unknown function (DUF630 and DUF632)	18361	IPR006867; Domain of unknown function DUF632	Cotton_A_31561	BSK1	36623	IPR000719; Protein kinase, catalytic domain	G/A	-:7	A:52	R:4	G:152
54	Related Germination rate	Ca12	42535678	Ca12_42535678	7.8132e-05	4.10717	intergenic	Cotton_A_31562	-	Protein of unknown function (DUF630 and DUF632)	43956	IPR006867; Domain of unknown function DUF632	Cotton_A_31561	BSK1	11028	IPR000719; Protein kinase, catalytic domain	G/A	-:8	A:50	R:4	G:153
55	Related Germination rate	Ca12	42551643	Ca12_42551643	8.12309e-05	4.09028	downstream	Cotton_A_31561	BSK1	BR-signaling kinase 1		IPR000719; Protein kinase, catalytic domain	-	-			C/T	-:12	T:42	C:157	Y:4
56	Related Germination rate	Ca12	42655859	Ca12_42655859	2.48596e-05	4.60451	intergenic	Cotton_A_31559	-	Arabidopsis protein of unknown function (DUF241)	56088	IPR004320; Protein of unknown function DUF241, plant	Cotton_A_31558	-	38238	-	A/G	-:36	A:142	R:2	G:35
57	Related Germination rate	Ca12	96646606	Ca12_96646606	6.66165e-05	4.17642	intergenic	Cotton_A_37076	AGL15	AGAMOUS-like 15	15008	IPR002100; Transcription factor, MADS-box	Cotton_A_37077	-	25400	IPR002048; Calcium-binding EF-hand	G/T	-:99	T:94	K:2	G:20
58	Related Germination rate	Ca13	7519988	Ca13_7519988	4.08956e-05	4.38832	intergenic	Cotton_A_00771	VRN1, REM39	AP2/B3-like transcriptional factor family protein	1350	IPR003340; Transcriptional factor B3	Cotton_A_00770	NGA4	3758	IPR003340; Transcriptional factor B3	C/A	-:25	A:125	M:4	C:61
59	Related Germination rate	chrUN	88396317	chrUN_88396317	4.44407e-05	4.35222	intergenic	Cotton_A_37953	-	-	166856	IPR004241; Light chain 3 LC3	Cotton_A_40630	-	58764		T/A	A:1	-:10	W:117	T:87
60	Related Germination rate	chrUN	118847528	chrUN_118847528	4.24573e-05	4.37205	intergenic	Cotton_A_40568	-	-	18141	IPR000426; Proteasome, alpha-subunit, conserved site	Cotton_A_41226	-	121149	IPR000620; Drug/metabolite transporter	C/T	-:6	T:35	C:172	Y:2
61	Related Germination rate	chrUN	125828557	chrUN_125828557	5.47312e-05	4.26176	intergenic	Cotton_A_39822	-	-	17654	-	Cotton_A_40886	-	251853	IPR003441; No apical meristem NAM	G/A	A:8	R:201	G:6
	Related Fresh weight
1	Related Fresh weight	Ca1	22256015	Ca1_22256015	7.17735e-05	4.14404	intergenic	Cotton_A_24965	LACS1	AMP-dependent synthetase and ligase family protein	10072	IPR000873; AMP-dependent synthetase/ligase	Cotton_A_24966	-	11180	-	T/C	-:11	T:13	C:191
2	Related Fresh weight	Ca1	22259300	Ca1_22259300	1.38665e-05	4.85803	intergenic	Cotton_A_24965	LACS1	AMP-dependent synthetase and ligase family protein	13357	IPR000873; AMP-dependent synthetase/ligase	Cotton_A_24966	-	7895	-	G/A	-:8	A:195	G:12
3	Related Fresh weight	Ca1	22259416	Ca1_22259416	5.34007e-05	4.27245	intergenic	Cotton_A_24965	LACS1	AMP-dependent synthetase and ligase family protein	13473	IPR000873; AMP-dependent synthetase/ligase	Cotton_A_24966	-	7779	-	T/C	-:7	T:12	C:196
4	Related Fresh weight	Ca1	22269065	Ca1_22269065	8.37764e-05	4.07688	intergenic	Cotton_A_24966	-	-	1703	-	Cotton_A_24967	-	19519	-	C/T	-:41	T:161	C:12	Y:1
5	Related Fresh weight	Ca1	22277822	Ca1_22277822	8.28649e-05	4.08163	intergenic	Cotton_A_24966	-	-	10460	-	Cotton_A_24967	-	10762	-	C/T	-:4	T:198	C:13
6	Related Fresh weight	Ca1	22284442	Ca1_22284442	7.30834e-05	4.13618	intergenic	Cotton_A_24966	-	-	17080	-	Cotton_A_24967	-	4142	-	T/C	-:25	T:12	C:178
7	Related Fresh weight	Ca1	22287210	Ca1_22287210	8.64993e-06	5.06299	intergenic	Cotton_A_24966	-	-	19848	-	Cotton_A_24967	-	1374	-	T/C	-:37	T:11	C:167
8	Related Fresh weight	Ca1	22291585	Ca1_22291585	9.84683e-06	5.0067	intergenic	Cotton_A_24967	-	unknown protein; FUNCTIONS IN: molecular_function unknown; INVOLVED IN: biological_process unknown; LOCATED IN: chloroplast; Has 37 Blast hits to 37 proteins in 17 species: Archae - 0; Bacteria - 0; Metazoa - 0; Fungi - 0; Plants - 30; Viruses - 0; Other Eukaryotes - 7 (source: NCBI BLink).	1918	-	Cotton_A_24968	ATGA2OX4, ATGA2OX6, DTA1, GA2OX6	7936	IPR005123; Oxoglutarate/iron-dependent oxygenase	T/C	-:57	T:11	C:147
9	Related Fresh weight	Ca1	48538668	Ca1_48538668	3.13611e-05	4.50361	intergenic	Cotton_A_07240	ATTIL, TIL	temperature-induced lipocalin	1666	IPR002446; Lipocalin, bacterial	Cotton_A_07239	MOT1	4170	-	A/T	A:8	-:93	W:1	T:113
10	Related Fresh weight	Ca1	48538699	Ca1_48538699	5.99283e-05	4.22237	intergenic	Cotton_A_07240	ATTIL, TIL	temperature-induced lipocalin	1697	IPR002446; Lipocalin, bacterial	Cotton_A_07239	MOT1	4139	-	T/A	-:93	A:114	T:8
11	Related Fresh weight	Ca1	48538714	Ca1_48538714	5.31834e-05	4.27422	intergenic	Cotton_A_07240	ATTIL, TIL	temperature-induced lipocalin	1712	IPR002446; Lipocalin, bacterial	Cotton_A_07239	MOT1	4124	-	A/T	A:8	-:96	T:111
12	Related Fresh weight	Ca1	48540872	Ca1_48540872	5.44759e-05	4.2638	intergenic	Cotton_A_07240	ATTIL, TIL	temperature-induced lipocalin	3870	IPR002446; Lipocalin, bacterial	Cotton_A_07239	MOT1	1966	-	G/A	-:11	A:185	R:3	G:16
13	Related Fresh weight	Ca1	48540916	Ca1_48540916	1.04327e-05	4.9816	intergenic	Cotton_A_07240	ATTIL, TIL	temperature-induced lipocalin	3914	IPR002446; Lipocalin, bacterial	Cotton_A_07239	MOT1	1922	-	T/C	-:10	T:16	C:186	Y:3
14	Related Fresh weight	Ca1	48559978	Ca1_48559978	2.14169e-06	5.66924	upstream	Cotton_A_07236	-	Protein of unknown function (DUF1068)		IPR010471; Protein of unknown function DUF1068	-	-			A/G	A:13	-:42	R:1	G:159
15	Related Fresh weight	Ca1	56577584	Ca1_56577584	4.06306e-06	5.39115	intergenic	Cotton_A_31335	PDLP7	plasmodesmata-located protein 7	58080	IPR002902; Gnk2-homologous domain	Cotton_A_31334	-	17964	IPR003851; Zinc finger, Dof-type	C/T	-:72	T:133	C:10
16	Related Fresh weight	Ca1	105302719	Ca1_105302719	3.24594e-05	4.48866	intergenic	Cotton_A_09568	-	Protein of unknown function (DUF567)	10154	IPR000007; Tubby, C-terminal	Cotton_A_09569	-	6759	IPR007033; Golgin, RAB6-interacting	T/C	-:20	T:13	C:181	Y:1
17	Related Fresh weight	Ca1	106243409	Ca1_106243409	1.6541e-05	4.78144	intergenic	Cotton_A_09599	anac-61, NAC-61	NAC domain containing protein 61	13251	IPR003441; No apical meristem NAM	Cotton_A_09600	ELM1	17394	protein	C/T	-:21	T:182	C:12
18	Related Fresh weight	Ca1	106243810	Ca1_106243810	4.97091e-06	5.30356	intergenic	Cotton_A_09599	anac-61, NAC-61	NAC domain containing protein 61	13652	IPR003441; No apical meristem NAM	Cotton_A_09600	ELM1	16993	protein	T/G	-:68	T:10	G:137
19	Related Fresh weight	Ca1	106250844	Ca1_106250844	4.56916e-05	4.34016	intergenic	Cotton_A_09599	anac-61, NAC-61	NAC domain containing protein 61	20686	IPR003441; No apical meristem NAM	Cotton_A_09600	ELM1	9959	protein	C/T	-:5	T:197	C:13
20	Related Fresh weight	Ca1	106255221	Ca1_106255221	1.99156e-05	4.70081	intergenic	Cotton_A_09599	anac-61, NAC-61	NAC domain containing protein 61	25063	IPR003441; No apical meristem NAM	Cotton_A_09600	ELM1	5582	protein	A/G	A:13	-:13	R:1	G:188
21	Related Fresh weight	Ca1	106255617	Ca1_106255617	4.49676e-05	4.3471	intergenic	Cotton_A_09599	anac-61, NAC-61	NAC domain containing protein 61	25459	IPR003441; No apical meristem NAM	Cotton_A_09600	ELM1	5186	protein	C/T	-:1	T:201	C:13
22	Related Fresh weight	Ca1	106331633	Ca1_106331633	8.93268e-05	4.04902	intergenic	Cotton_A_09606	NIT4, AtNIT4	nitrilase 4	14734	IPR003010; Nitrilase/cyanide hydratase and apolipoprotein N-acyltransferase	Cotton_A_09607	-	53133	-	A/T	A:10	-:98	T:107
23	Related Fresh weight	Ca1	106475397	Ca1_106475397	1.32944e-06	5.87633	intergenic	Cotton_A_09613	-	Coiled-coil domain-containing protein 55 (DUF2040)	4053	IPR018612; Domain of unknown function DUF2040	Cotton_A_09614	-	3763	IPR004320; Protein of unknown function DUF241, plant	G/A	-:16	A:161	R:7	G:31
24	Related Fresh weight	Ca1	106479362	Ca1_106479362	8.34817e-05	4.07841	exonic	Cotton_A_09614	-	Arabidopsis protein of unknown function (DUF241)	nonsynonymous	IPR004320; Protein of unknown function DUF241, plant	-	-			C/G	-:5	S:8	C:37	G:165
25	Related Fresh weight	Ca1	106482970	Ca1_106482970	4.4727e-05	4.34943	intergenic	Cotton_A_09614	-	Arabidopsis protein of unknown function (DUF241)	3472	IPR004320; Protein of unknown function DUF241, plant	Cotton_A_09615	-	3069	IPR004864; Late embryogenesis abundant protein, group 2	T/C	-:8	T:37	C:165	Y:5
26	Related Fresh weight	Ca1	106516248	Ca1_106516248	7.17504e-05	4.14418	intergenic	Cotton_A_09616	-	Late embryogenesis abundant (LEA) hydroxyproline-rich glycoprotein family	23357	IPR004864; Late embryogenesis abundant protein, group 2	Cotton_A_09617	-	4080	IPR007955; Bystin	T/C	-:4	T:36	C:166	Y:9
27	Related Fresh weight	Ca2	3209149	Ca2_3209149	8.93811e-05	4.04875	intergenic	Cotton_A_22003	PLP9, PLA IIIB	PATATIN-like protein 9	8500	IPR002641; Patatin/Phospholipase A2-related	Cotton_A_22002	ARIA	14177	IPR000210; BTB/POZ-like	A/C	-:40	A:165	C:10
28	Related Fresh weight	Ca2	3231684	Ca2_3231684	5.25182e-05	4.27969	intergenic	Cotton_A_22002	ARIA	ARM repeat protein interacting with ABF2	3938	IPR000210; BTB/POZ-like	Cotton_A_22001	-	11783	IPR021410; Protein of unknown function DUF3049	G/A	-:18	A:152	R:3	G:42
29	Related Fresh weight	Ca2	3232822	Ca2_3232822	4.67271e-05	4.33043	intergenic	Cotton_A_22002	ARIA	ARM repeat protein interacting with ABF2	5076	IPR000210; BTB/POZ-like	Cotton_A_22001	-	10645	IPR021410; Protein of unknown function DUF3049	A/G	A:47	-:23	R:2	G:143
30	Related Fresh weight	Ca2	30969886	Ca2_30969886	9.42843e-05	4.02556	intergenic	Cotton_A_26896	XF1, SQE1	FAD/NAD(P)-binding oxidoreductase family protein	1162	IPR003042; Aromatic-ring hydroxylase-like	Cotton_A_26895	XF1, SQE1	22064	IPR003042; Aromatic-ring hydroxylase-like	T/C	-:87	T:12	C:116
31	Related Fresh weight	Ca2	43995906	Ca2_43995906	9.60484e-05	4.01751	exonic	Cotton_A_19850	-	Protein of unknown function (DUF1666)	synonymous	IPR012870; Protein of unknown function DUF1666	-	-			A/G	-:5	A:101	R:7	G:102
32	Related Fresh weight	Ca2	44000062	Ca2_44000062	5.4498e-05	4.26362	intergenic	Cotton_A_19850	-	Protein of unknown function (DUF1666)	2137	IPR012870; Protein of unknown function DUF1666	Cotton_A_19849	-	2342	IPR008195; Ribosomal protein L34e	T/A	-:66	A:90	W:1	T:58
33	Related Fresh weight	Ca2	66597398	Ca2_66597398	7.79307e-05	4.10829	intergenic	Cotton_A_39346	ATAPY2, APY2	apyrase 2	345998	IPR000407; Nucleoside phosphatase GDA1/CD39	Cotton_A_20235	NQR	102383	IPR005025; NADPH-dependent FMN reductase	A/G	A:57	-:38	R:106	G:14
34	Related Fresh weight	Ca2	87677861	Ca2_87677861	3.98684e-05	4.39937	intergenic	Cotton_A_26238	-	Plant invertase/pectin methylesterase inhibitor superfamily protein	8219	IPR006501; Pectinesterase inhibitor	Cotton_A_26239	ARR1, RR1	8249	IPR001789; Signal transduction response regulator, receiver domain	C/T	-:39	T:95	C:80	Y:1
35	Related Fresh weight	Ca2	90072285	Ca2_90072285	4.71513e-05	4.32651	intronic	Cotton_A_08912	-	glycine-rich protein		IPR010433; Plant specific eukaryotic initiation factor 4B	-	-			A/C	-:5	A:65	M:143	C:2
36	Related Fresh weight	Ca2	98099622	Ca2_98099622	9.77205e-05	4.01001	intergenic	Cotton_A_13945	LD	Homeodomain-like superfamily protein	8942	IPR001356; Homeobox	Cotton_A_13944	CUL1	1372	IPR001373; Cullin, N-terminal	A/G	A:7	-:75	G:133
37	Related Fresh weight	Ca3	130254406	Ca3_130254406	9.12264e-05	4.03988	intergenic	Cotton_A_05458	-	unknown protein; FUNCTIONS IN: molecular_function unknown; INVOLVED IN: response to karrikin; EXPRESSED IN: 21 plant structures; EXPRESSED DURING: 12 growth stages; BEST Arabidopsis thaliana protein match is: unknown protein (TAIR:AT5G06270.1); Has 171 Blast hits to 171 proteins in 15 species: Archae - 0; Bacteria - 0; Metazoa - 0; Fungi - 0; Plants - 171; Viruses - 0; Other Eukaryotes - 0 (sourc…	5644	-	Cotton_A_05457	MMZ3, UEV1C	1508	IPR000608; Ubiquitin-conjugating enzyme, E2	T/C	-:44	T:20	C:151
38	Related Fresh weight	Ca3	130414798	Ca3_130414798	8.12403e-05	4.09023	intergenic	Cotton_A_29142	NHL1	NDR1/HIN1-like 1	2274	IPR004864; Late embryogenesis abundant protein, group 2	Cotton_A_29141	-	33564	IPR000719; Protein kinase, catalytic domain	T/C	-:42	T:68	C:102	Y:3
39	Related Fresh weight	Ca3	130414803	Ca3_130414803	9.96653e-05	4.00146	intergenic	Cotton_A_29142	NHL1	NDR1/HIN1-like 1	2279	IPR004864; Late embryogenesis abundant protein, group 2	Cotton_A_29141	-	33559	IPR000719; Protein kinase, catalytic domain	T/C	-:41	T:69	C:102	Y:3
40	Related Fresh weight	Ca4	14367315	Ca4_14367315	8.07313e-06	5.09296	upstream	Cotton_A_04988	-	Protein of unknown function (DUF616)		IPR006852; Protein of unknown function DUF616	-	-			T/C	-:44	T:11	C:158	Y:2
41	Related Fresh weight	Ca4	14532227	Ca4_14532227	2.96881e-05	4.52742	downstream	Cotton_A_05013	-	-		-	-	-			T/C	-:38	T:18	C:159
42	Related Fresh weight	Ca4	17656583	Ca4_17656583	4.86584e-05	4.31284	intergenic	Cotton_A_14212	-	-	19615	-	Cotton_A_14213	-	7591	IPR000767; Disease resistance protein	T/A	-:9	W:30	T:176
43	Related Fresh weight	Ca4	38955228	Ca4_38955228	5.76159e-05	4.23946	upstream	Cotton_A_00211	-	-		IPR003340; Transcriptional factor B3	-	-			C/T	-:24	T:124	C:63	Y:4
44	Related Fresh weight	Ca4	39937807	Ca4_39937807	1.48498e-05	4.82828	intronic	Cotton_A_28420	-	D-isomer specific 2-hydroxyacid dehydrogenase family protein		IPR006139; D-isomer specific 2-hydroxyacid dehydrogenase, catalytic domain	-	-			C/T	-:96	T:9	C:110
45	Related Fresh weight	Ca4	39937811	Ca4_39937811	1.20602e-05	4.91865	intronic	Cotton_A_28420	-	D-isomer specific 2-hydroxyacid dehydrogenase family protein		IPR006139; D-isomer specific 2-hydroxyacid dehydrogenase, catalytic domain	-	-			G/A	A:9	-:104	G:102
46	Related Fresh weight	Ca4	44513265	Ca4_44513265	5.28879e-06	5.27664	intergenic	Cotton_A_04735	-	-	3259	-	Cotton_A_04734	UBQ4	28873	IPR000626; Ubiquitin	A/G	-:23	A:172	G:20
47	Related Fresh weight	Ca4	44523092	Ca4_44523092	8.64314e-05	4.06333	intergenic	Cotton_A_04735	-	-	13086	-	Cotton_A_04734	UBQ4	19046	IPR000626; Ubiquitin	A/G	A:115	-:85	G:15
48	Related Fresh weight	Ca4	44523093	Ca4_44523093	7.26019e-05	4.13905	intergenic	Cotton_A_04735	-	-	13087	-	Cotton_A_04734	UBQ4	19045	IPR000626; Ubiquitin	A/C	A:116	-:84	C:15
49	Related Fresh weight	Ca4	44532426	Ca4_44532426	9.70379e-05	4.01306	intergenic	Cotton_A_04735	-	-	22420	-	Cotton_A_04734	UBQ4	9712	IPR000626; Ubiquitin	T/C	-:6	T:188	C:21
50	Related Fresh weight	Ca4	50409747	Ca4_50409747	8.48462e-05	4.07137	intergenic	Cotton_A_11614	IQD22	IQ-domain 22	12936	IPR000048; IQ motif, EF-hand binding site	Cotton_A_11613	-	2727	IPR000014; PAS	C/A	-:34	A:145	C:36
51	Related Fresh weight	Ca4	50409789	Ca4_50409789	3.34367e-05	4.47578	intergenic	Cotton_A_11614	IQD22	IQ-domain 22	12978	IPR000048; IQ motif, EF-hand binding site	Cotton_A_11613	-	2685	IPR000014; PAS	G/A	-:42	A:139	R:1	G:33
52	Related Fresh weight	Ca5	26552134	Ca5_26552134	7.03067e-05	4.153	intergenic	Cotton_A_40952	VPS26A	vacuolar protein sorting 26A	473040	IPR005377; Vacuolar protein sorting-associated protein 26	Cotton_A_36398	RCI3, RCI3A	881500	IPR000823; Plant peroxidase	C/T	-:24	T:8	C:86	Y:97
53	Related Fresh weight	Ca5	56893611	Ca5_56893611	3.46552e-05	4.46023	downstream	Cotton_A_21922	LOS1	Ribosomal protein S5/Elongation factor G/III/V family protein		IPR000640; Translation elongation factor EFG/EF2, C-terminal	-	-			G/A	-:68	A:133	R:1	G:13
54	Related Fresh weight	Ca5	56894997	Ca5_56894997	1.42447e-05	4.84635	downstream	Cotton_A_21923	SR45, RNPS1	arginine/serine-rich 45		IPR000504; RNA recognition motif domain	-	-			G/A	-:38	A:167	R:2	G:8
55	Related Fresh weight	Ca5	56916131	Ca5_56916131	9.20753e-05	4.03586	intergenic	Cotton_A_21923	SR45, RNPS1	arginine/serine-rich 45	16105	IPR000504; RNA recognition motif domain	Cotton_A_21924	-	2354	IPR019167; Topoisomerase II-associated protein PAT1	G/C	S:1	-:63	C:143	G:8
56	Related Fresh weight	Ca5	57028695	Ca5_57028695	7.71698e-05	4.11255	intergenic	Cotton_A_21934	-	2-oxoglutarate (2OG) and Fe(II)-dependent oxygenase superfamily protein	25932	IPR005123; Oxoglutarate/iron-dependent oxygenase	Cotton_A_21935	-	18049	IPR005123; Oxoglutarate/iron-dependent oxygenase	A/C	A:9	-:31	M:1	C:174
57	Related Fresh weight	Ca5	113495194	Ca5_113495194	7.08706e-05	4.14953	intergenic	Cotton_A_25661	-	unknown protein; FUNCTIONS IN: molecular_function unknown; INVOLVED IN: biological_process unknown; LOCATED IN: cellular_component unknown; EXPRESSED IN: 23 plant structures; EXPRESSED DURING: 14 growth stages; BEST Arabidopsis thaliana protein match is: unknown protein (TAIR:AT4G31570.1); Has 181008 Blast hits to 85359 proteins in 3551 species: Archae - 3290; Bacteria - 48304; Metazoa - 70793; F…	43728	-	Cotton_A_25662	-	17977	IPR001087; Lipase, GDSL	T/C	-:26	T:74	C:112	Y:3
58	Related Fresh weight	Ca5	120113733	Ca5_120113733	6.92295e-05	4.15971	intergenic	Cotton_A_25868	FAB1C	FORMS APLOID AND BINUCLEATE CELLS 1C	4165	IPR002423; Chaperonin Cpn60/TCP-1	Cotton_A_25869	-	166726	-	T/C	-:29	T:28	C:158
59	Related Fresh weight	Ca6	13669029	Ca6_13669029	8.26506e-05	4.08275	intergenic	Cotton_A_22538	TLP3	tubby like protein 3	12978	IPR000007; Tubby, C-terminal	Cotton_A_22537	-	29169	-	A/G	-:11	A:146	R:5	G:53
60	Related Fresh weight	Ca6	14012753	Ca6_14012753	1.88375e-05	4.72498	intergenic	Cotton_A_22536	-	-	45188	-	Cotton_A_35831	-	100867	IPR001611; Leucine-rich repeat	A/G	-:35	A:139	R:38	G:3
61	Related Fresh weight	Ca6	14034090	Ca6_14034090	7.3436e-05	4.13409	intergenic	Cotton_A_22536	-	-	66525	-	Cotton_A_35831	-	79530	IPR001611; Leucine-rich repeat	C/T	-:75	T:41	C:97	Y:2
62	Related Fresh weight	Ca6	15391623	Ca6_15391623	3.22479e-05	4.4915	intergenic	Cotton_A_18966	-	-	6344	-	Cotton_A_18965	SRF6	4782	IPR000719; Protein kinase, catalytic domain	T/C	-:106	T:48	C:57	Y:4
63	Related Fresh weight	Ca6	26809511	Ca6_26809511	3.89677e-05	4.4093	intergenic	Cotton_A_12101	SCL5	scarecrow-like 5	9163	IPR005202; Transcription factor GRAS	Cotton_A_12100	-	14663	IPR000504; RNA recognition motif domain	T/C	-:56	T:149	C:8	Y:2
64	Related Fresh weight	Ca6	26809534	Ca6_26809534	6.07822e-05	4.21622	intergenic	Cotton_A_12101	SCL5	scarecrow-like 5	9186	IPR005202; Transcription factor GRAS	Cotton_A_12100	-	14640	IPR000504; RNA recognition motif domain	G/A	A:8	-:60	R:2	G:145
65	Related Fresh weight	Ca6	71171857	Ca6_71171857	2.69522e-06	5.56941	intergenic	Cotton_A_13853	-	NADH dehydrogenase family protein	204988	IPR001694; NADH:ubiquinone oxidoreductase, subunit 1/F420H2 oxidoreductase subunit H	Cotton_A_37536	PDR3, ATPDR3	206389	IPR003439; ABC transporter-like	A/C	A:6	-:17	M:16	C:176
66	Related Fresh weight	Ca6	96778663	Ca6_96778663	4.11914e-05	4.38519	intergenic	Cotton_A_13530	ORF24-B	DNA/RNA polymerases superfamily protein	29038	-	Cotton_A_13529	-	45325	-	A/T	A:14	-:7	W:3	T:191
67	Related Fresh weight	Ca6	110032236	Ca6_110032236	6.32322e-05	4.19906	intergenic	Cotton_A_13637	-	BEST Arabidopsis thaliana protein match is: C2H2-like zinc finger protein (TAIR:AT2G01940.3); Has 78 Blast hits to 78 proteins in 11 species: Archae - 0; Bacteria - 0; Metazoa - 0; Fungi - 0; Plants - 78; Viruses - 0; Other Eukaryotes - 0 (source: NCBI BLink).	9333	-	Cotton_A_13638	ULT1, ULT	14770	IPR020533; Developmental regulator, ULTRAPETALA	G/A	-:105	A:94	G:16
68	Related Fresh weight	Ca6	112292393	Ca6_112292393	9.68693e-05	4.01381	intergenic	Cotton_A_25373	-	unknown protein; BEST Arabidopsis thaliana protein match is: unknown protein (TAIR:AT1G08035.1); Has 18 Blast hits to 18 proteins in 6 species: Archae - 0; Bacteria - 0; Metazoa - 0; Fungi - 0; Plants - 18; Viruses - 0; Other Eukaryotes - 0 (source: NCBI BLink).	4324	-	Cotton_A_25374	-	8014	IPR021475; Protein of unknown function DUF3128	T/C	-:13	T:15	C:186	Y:1
69	Related Fresh weight	Ca6	112299942	Ca6_112299942	4.60704e-05	4.33658	upstream	Cotton_A_25374	-	Expressed protein		IPR021475; Protein of unknown function DUF3128	-	-			C/T	-:100	T:78	C:36	Y:1
70	Related Fresh weight	Ca6	112308552	Ca6_112308552	1.52019e-05	4.8181	intronic	Cotton_A_25375	-	RING/U-box superfamily protein		IPR001841; Zinc finger, RING-type	-	-			T/C	-:20	T:12	C:181	Y:2
71	Related Fresh weight	Ca6	112308719	Ca6_112308719	4.70374e-05	4.32756	intronic	Cotton_A_25375	-	RING/U-box superfamily protein		IPR001841; Zinc finger, RING-type	-	-			G/A	-:19	A:180	R:2	G:14
72	Related Fresh weight	Ca6	112314156	Ca6_112314156	8.77338e-06	5.05683	intergenic	Cotton_A_25375	-	RING/U-box superfamily protein	4137	IPR001841; Zinc finger, RING-type	Cotton_A_25376	-	2898	IPR005134; Uncharacterised protein family UPF0114	G/A	-:14	A:188	G:13
73	Related Fresh weight	Ca6	112334291	Ca6_112334291	3.93867e-05	4.40465	upstream	Cotton_A_25379	-	Protein kinase superfamily protein		IPR000719; Protein kinase, catalytic domain	-	-			A/C	-:4	A:13	M:3	C:195
74	Related Fresh weight	Ca6	112336545	Ca6_112336545	7.55721e-05	4.12164	downstream	Cotton_A_25380	-	-		-	-	-			A/C	-:4	A:14	M:1	C:196
75	Related Fresh weight	Ca7	12520514	Ca7_12520514	5.86046e-07	6.23207	intergenic	Cotton_A_13119	-	Clathrin adaptor complexes medium subunit family protein	39220	-	Cotton_A_13120	-	27532	-	T/C	-:4	T:15	C:194	Y:2
76	Related Fresh weight	Ca7	12560861	Ca7_12560861	1.19256e-05	4.92352	intergenic	Cotton_A_13123	LOL1	lsd one like 1	5386	-	Cotton_A_13124	PIRL4	3812	-	A/G	A:19	-:71	R:2	G:123
77	Related Fresh weight	Ca7	12657666	Ca7_12657666	4.29259e-05	4.36728	intergenic	Cotton_A_13132	KAO2	ent-kaurenoic acid hydroxylase 2	4587	-	Cotton_A_13133	KAO2	80267	-	A/C	-:7	A:13	M:1	C:194
78	Related Fresh weight	Ca7	12938949	Ca7_12938949	3.62932e-07	6.44018	intergenic	Cotton_A_13143	APRR2	CheY-like two-component responsive regulator family protein	37085	-	Cotton_A_13144	-	24665	-	A/G	-:20	A:10	G:185
79	Related Fresh weight	Ca7	13111056	Ca7_13111056	4.28964e-06	5.36758	intergenic	Cotton_A_13158	HIT1, ATVPS53, VPS53	Membrane trafficking VPS53 family protein	20156	-	Cotton_A_13159	-	8852	-	G/A	-:6	A:193	R:1	G:15
80	Related Fresh weight	Ca7	13172758	Ca7_13172758	7.48388e-06	5.12587	intergenic	Cotton_A_13163	EMB213, OEP8-, ATOEP8-, TOC75	outer envelope protein of 80 kDa	20347	-	Cotton_A_13164	-	5611	-	T/C	-:101	T:13	C:101
81	Related Fresh weight	Ca7	13182299	Ca7_13182299	5.52972e-05	4.2573	intergenic	Cotton_A_13164	-	-	3419	-	Cotton_A_13165	-	102097	-	T/C	-:2	T:22	C:187	Y:4
82	Related Fresh weight	Ca7	13186210	Ca7_13186210	6.23325e-05	4.20529	intergenic	Cotton_A_13164	-	-	7330	-	Cotton_A_13165	-	98186	-	T/C	-:36	T:19	C:157	Y:3
83	Related Fresh weight	Ca7	13197637	Ca7_13197637	7.16455e-05	4.14481	intergenic	Cotton_A_13164	-	-	18757	-	Cotton_A_13165	-	86759	-	A/G	-:16	A:22	R:2	G:175
84	Related Fresh weight	Ca7	13198547	Ca7_13198547	4.43982e-05	4.35263	intergenic	Cotton_A_13164	-	-	19667	-	Cotton_A_13165	-	85849	-	T/C	-:13	T:21	C:179	Y:2
85	Related Fresh weight	Ca7	13204408	Ca7_13204408	2.5456e-05	4.59421	intergenic	Cotton_A_13164	-	-	25528	-	Cotton_A_13165	-	79988	-	C/T	-:17	T:175	C:22	Y:1
86	Related Fresh weight	Ca7	24265673	Ca7_24265673	5.61858e-05	4.25037	intergenic	Cotton_A_20157	ATDGK7, DGK7	diacylglycerol kinase 7	13234	IPR000756; Diacylglycerol kinase, accessory domain	Cotton_A_20158	-	4270	-	G/A	-:25	A:175	R:2	G:13
87	Related Fresh weight	Ca7	24940412	Ca7_24940412	5.53385e-05	4.25697	intronic	Cotton_A_25983	ATGSTT1, GST1-, GSTT1	glutathione S-transferase THETA 1		IPR004045; Glutathione S-transferase, N-terminal	-	-			G/A	A:1	-:1	R:180	G:33
88	Related Fresh weight	Ca7	24940725	Ca7_24940725	9.13472e-05	4.0393	intronic	Cotton_A_25983	ATGSTT1, GST1-, GSTT1	glutathione S-transferase THETA 1		IPR004045; Glutathione S-transferase, N-terminal	-	-			T/C	-:3	T:38	C:4	Y:170
89	Related Fresh weight	Ca7	24992527	Ca7_24992527	6.03678e-05	4.21919	intergenic	Cotton_A_25984	-	C2 calcium/lipid-binding plant phosphoribosyltransferase family protein	33740	IPR000008; C2 calcium-dependent membrane targeting	Cotton_A_25985	-	35087	-	A/G	A:23	-:15	R:1	G:176
90	Related Fresh weight	Ca7	25053211	Ca7_25053211	9.60952e-05	4.0173	intergenic	Cotton_A_25985	-	-	24940	-	Cotton_A_25986	-	1828	-	G/T	-:58	T:137	K:1	G:19
91	Related Fresh weight	Ca7	31152826	Ca7_31152826	6.02278e-07	6.2202	intergenic	Cotton_A_26291	-	Protein kinase superfamily protein	7920	IPR000719; Protein kinase, catalytic domain	Cotton_A_26292	-	3933	-	A/G	-:41	A:9	G:165
92	Related Fresh weight	Ca7	31528122	Ca7_31528122	2.74645e-07	6.56123	intergenic	Cotton_A_26312	ERF5, ATERF-5, ATERF5	ethylene responsive element binding factor 5	4445	IPR001471; Pathogenesis-related transcriptional factor/ERF, DNA-binding	Cotton_A_26313	atnudt8, NUDT8	86689	IPR000086; NUDIX hydrolase domain	T/C	-:5	T:12	C:197	Y:1
93	Related Fresh weight	Ca7	31529265	Ca7_31529265	1.08055e-06	5.96636	intergenic	Cotton_A_26312	ERF5, ATERF-5, ATERF5	ethylene responsive element binding factor 5	5588	IPR001471; Pathogenesis-related transcriptional factor/ERF, DNA-binding	Cotton_A_26313	atnudt8, NUDT8	85546	IPR000086; NUDIX hydrolase domain	A/G	-:2	A:12	R:2	G:199
94	Related Fresh weight	Ca7	31602404	Ca7_31602404	5.17421e-08	7.28616	intergenic	Cotton_A_26312	ERF5, ATERF-5, ATERF5	ethylene responsive element binding factor 5	78727	IPR001471; Pathogenesis-related transcriptional factor/ERF, DNA-binding	Cotton_A_26313	atnudt8, NUDT8	12407	IPR000086; NUDIX hydrolase domain	T/C	-:17	T:12	C:186
95	Related Fresh weight	Ca7	33513007	Ca7_33513007	3.14461e-05	4.50243	intergenic	Cotton_A_27469	QRT2	Pectin lyase-like superfamily protein	41302	IPR000743; Glycoside hydrolase, family 28	Cotton_A_37778	-	24535	IPR000743; Glycoside hydrolase, family 28	A/T	A:7	-:107	T:101
96	Related Fresh weight	Ca7	33545316	Ca7_33545316	4.49976e-07	6.34681	intergenic	Cotton_A_37777	-	-	3158	-	Cotton_A_37776	-	47422	-	T/C	-:64	T:8	C:143
97	Related Fresh weight	Ca7	33560765	Ca7_33560765	3.36208e-05	4.47339	intergenic	Cotton_A_37777	-	-	18607	-	Cotton_A_37776	-	31973	-	G/A	-:9	A:188	R:10	G:8
98	Related Fresh weight	Ca7	33565213	Ca7_33565213	9.92914e-05	4.00309	intergenic	Cotton_A_37777	-	-	23055	-	Cotton_A_37776	-	27525	-	C/T	-:4	T:190	C:8	Y:13
99	Related Fresh weight	Ca7	33568709	Ca7_33568709	2.06323e-06	5.68545	intergenic	Cotton_A_37777	-	-	26551	-	Cotton_A_37776	-	24029	-	T/C	-:64	T:8	C:143
100	Related Fresh weight	Ca7	33572697	Ca7_33572697	1.93978e-05	4.71225	intergenic	Cotton_A_37777	-	-	30539	-	Cotton_A_37776	-	20041	-	G/A	-:33	A:162	R:11	G:9
101	Related Fresh weight	Ca7	33606785	Ca7_33606785	5.91491e-07	6.22805	intronic	Cotton_A_37775	HSP81-1, ATHS83, HSP81.1, HSP83, ATHSP9-.1, AtHsp9--1, HSP9-.1	heat shock protein 90.1		IPR001404; Heat shock protein Hsp90	-	-			G/A	-:2	A:198	R:7	G:8
102	Related Fresh weight	Ca7	33607751	Ca7_33607751	3.60625e-07	6.44294	intronic	Cotton_A_37775	HSP81-1, ATHS83, HSP81.1, HSP83, ATHSP9-.1, AtHsp9--1, HSP9-.1	heat shock protein 90.1		IPR001404; Heat shock protein Hsp90	-	-			C/T	-:68	T:135	C:7	Y:5
103	Related Fresh weight	Ca7	33607813	Ca7_33607813	5.69118e-05	4.2448	intronic	Cotton_A_37775	HSP81-1, ATHS83, HSP81.1, HSP83, ATHSP9-.1, AtHsp9--1, HSP9-.1	heat shock protein 90.1		IPR001404; Heat shock protein Hsp90	-	-			C/A	-:57	A:148	M:3	C:7
104	Related Fresh weight	Ca7	33610737	Ca7_33610737	2.09693e-05	4.67842	intronic	Cotton_A_37775	HSP81-1, ATHS83, HSP81.1, HSP83, ATHSP9-.1, AtHsp9--1, HSP9-.1	heat shock protein 90.1		IPR001404; Heat shock protein Hsp90	-	-			G/A	-:8	A:183	R:16	G:8
105	Related Fresh weight	Ca7	33616143	Ca7_33616143	1.46558e-06	5.83399	intergenic	Cotton_A_37774	-	Tetratricopeptide repeat (TPR)-like superfamily protein	1674	IPR002885; Pentatricopeptide repeat	Cotton_A_40811	AGL8, FUL	291566	IPR002487; Transcription factor, K-box	G/A	-:78	A:129	G:8
106	Related Fresh weight	Ca7	33616148	Ca7_33616148	1.46558e-06	5.83399	intergenic	Cotton_A_37774	-	Tetratricopeptide repeat (TPR)-like superfamily protein	1679	IPR002885; Pentatricopeptide repeat	Cotton_A_40811	AGL8, FUL	291561	IPR002487; Transcription factor, K-box	T/A	-:78	A:129	T:8
107	Related Fresh weight	Ca7	44887030	Ca7_44887030	6.36496e-06	5.1962	intergenic	Cotton_A_34595	-	-	17923	-	Cotton_A_34594	-	1541	-	G/A	-:6	A:3	R:142	G:64
108	Related Fresh weight	Ca7	44913928	Ca7_44913928	8.85131e-05	4.05299	upstream	Cotton_A_35893	-	unknown protein; FUNCTIONS IN: molecular_function unknown; INVOLVED IN: biological_process unknown; LOCATED IN: plasma membrane; EXPRESSED IN: 21 plant structures; EXPRESSED DURING: 11 growth stages; BEST Arabidopsis thaliana protein match is: unknown protein (TAIR:AT2G35200.1); Has 45 Blast hits to 45 proteins in 8 species: Archae - 0; Bacteria - 0; Metazoa - 0; Fungi - 0; Plants - 45; Viruses -…		-	-	-			G/T	-:49	T:138	G:28
109	Related Fresh weight	Ca7	52453471	Ca7_52453471	1.99826e-05	4.69935	intergenic	Cotton_A_06768	CLA1, DEF, CLA, DXS, DXPS2	Deoxyxylulose-5-phosphate synthase	12369	IPR005475; Transketolase-like, pyrimidine-binding domain	Cotton_A_06769	CLA1, DEF, CLA, DXS, DXPS2	15132	IPR001017; Dehydrogenase, E1 component	T/C	-:49	T:40	C:126
110	Related Fresh weight	Ca7	52453497	Ca7_52453497	4.69106e-06	5.32873	intergenic	Cotton_A_06768	CLA1, DEF, CLA, DXS, DXPS2	Deoxyxylulose-5-phosphate synthase	12395	IPR005475; Transketolase-like, pyrimidine-binding domain	Cotton_A_06769	CLA1, DEF, CLA, DXS, DXPS2	15106	IPR001017; Dehydrogenase, E1 component	G/A	-:46	A:130	R:1	G:38
111	Related Fresh weight	Ca7	52453523	Ca7_52453523	3.30063e-05	4.4814	intergenic	Cotton_A_06768	CLA1, DEF, CLA, DXS, DXPS2	Deoxyxylulose-5-phosphate synthase	12421	IPR005475; Transketolase-like, pyrimidine-binding domain	Cotton_A_06769	CLA1, DEF, CLA, DXS, DXPS2	15080	IPR001017; Dehydrogenase, E1 component	C/G	-:40	C:40	G:135
112	Related Fresh weight	Ca7	52454037	Ca7_52454037	8.39338e-05	4.07606	intergenic	Cotton_A_06768	CLA1, DEF, CLA, DXS, DXPS2	Deoxyxylulose-5-phosphate synthase	12935	IPR005475; Transketolase-like, pyrimidine-binding domain	Cotton_A_06769	CLA1, DEF, CLA, DXS, DXPS2	14566	IPR001017; Dehydrogenase, E1 component	G/A	-:29	A:148	G:38
113	Related Fresh weight	Ca7	52454598	Ca7_52454598	1.53218e-05	4.81469	intergenic	Cotton_A_06768	CLA1, DEF, CLA, DXS, DXPS2	Deoxyxylulose-5-phosphate synthase	13496	IPR005475; Transketolase-like, pyrimidine-binding domain	Cotton_A_06769	CLA1, DEF, CLA, DXS, DXPS2	14005	IPR001017; Dehydrogenase, E1 component	A/G	A:36	-:61	G:118
114	Related Fresh weight	Ca7	52463068	Ca7_52463068	4.33968e-06	5.36254	intergenic	Cotton_A_06768	CLA1, DEF, CLA, DXS, DXPS2	Deoxyxylulose-5-phosphate synthase	21966	IPR005475; Transketolase-like, pyrimidine-binding domain	Cotton_A_06769	CLA1, DEF, CLA, DXS, DXPS2	5535	IPR001017; Dehydrogenase, E1 component	C/T	-:25	T:151	C:38	Y:1
115	Related Fresh weight	Ca7	52463126	Ca7_52463126	3.57451e-05	4.44678	intergenic	Cotton_A_06768	CLA1, DEF, CLA, DXS, DXPS2	Deoxyxylulose-5-phosphate synthase	22024	IPR005475; Transketolase-like, pyrimidine-binding domain	Cotton_A_06769	CLA1, DEF, CLA, DXS, DXPS2	5477	IPR001017; Dehydrogenase, E1 component	A/T	A:35	-:25	W:1	T:154
116	Related Fresh weight	Ca7	52467383	Ca7_52467383	8.18042e-05	4.08722	intergenic	Cotton_A_06768	CLA1, DEF, CLA, DXS, DXPS2	Deoxyxylulose-5-phosphate synthase	26281	IPR005475; Transketolase-like, pyrimidine-binding domain	Cotton_A_06769	CLA1, DEF, CLA, DXS, DXPS2	1220	IPR001017; Dehydrogenase, E1 component	T/C	-:67	T:31	C:117
117	Related Fresh weight	Ca7	52467388	Ca7_52467388	8.8229e-05	4.05439	intergenic	Cotton_A_06768	CLA1, DEF, CLA, DXS, DXPS2	Deoxyxylulose-5-phosphate synthase	26286	IPR005475; Transketolase-like, pyrimidine-binding domain	Cotton_A_06769	CLA1, DEF, CLA, DXS, DXPS2	1215	IPR001017; Dehydrogenase, E1 component	C/G	-:66	C:31	G:118
118	Related Fresh weight	Ca7	55749399	Ca7_55749399	9.73608e-05	4.01162	intergenic	Cotton_A_28548	TIR1	F-box/RNI-like superfamily protein	18346	IPR001810; F-box domain, cyclin-like	Cotton_A_28549	-	8655	IPR013085; Zinc finger, U1-C type	T/C	-:14	T:136	C:61	Y:4
119	Related Fresh weight	Ca7	56560848	Ca7_56560848	7.88697e-05	4.10309	intergenic	Cotton_A_35862	-	Ribosomal L18p/L5e family protein	21838	IPR005484; Ribosomal protein L18/L5	Cotton_A_39247	-	364021	-	G/A	-:22	R:23	G:170
120	Related Fresh weight	Ca7	61657848	Ca7_61657848	3.88144e-05	4.41101	intergenic	Cotton_A_18528	LOX1, ATLOX1	lipoxygenase 1	2260	IPR001024; Lipoxygenase, LH2	Cotton_A_40991	-	180576	-	T/C	-:38	T:154	C:22	Y:1
121	Related Fresh weight	Ca7	61657859	Ca7_61657859	4.33671e-05	4.36284	intergenic	Cotton_A_18528	LOX1, ATLOX1	lipoxygenase 1	2271	IPR001024; Lipoxygenase, LH2	Cotton_A_40991	-	180565	-	C/T	-:38	T:22	C:154	Y:1
122	Related Fresh weight	Ca7	61657862	Ca7_61657862	4.33671e-05	4.36284	intergenic	Cotton_A_18528	LOX1, ATLOX1	lipoxygenase 1	2274	IPR001024; Lipoxygenase, LH2	Cotton_A_40991	-	180562	-	A/C	-:38	A:154	M:1	C:22
123	Related Fresh weight	Ca7	76886584	Ca7_76886584	1.93613e-06	5.71307	intergenic	Cotton_A_29708	-	-	154915	IPR001092; Helix-loop-helix DNA-binding domain	Cotton_A_35902	-	84560	-	C/T	-:40	T:165	C:8	Y:2
124	Related Fresh weight	Ca7	76886609	Ca7_76886609	2.3691e-06	5.62542	intergenic	Cotton_A_29708	-	-	154940	IPR001092; Helix-loop-helix DNA-binding domain	Cotton_A_35902	-	84535	-	A/G	A:8	-:52	R:2	G:153
125	Related Fresh weight	Ca7	76887647	Ca7_76887647	8.1118e-06	5.09088	intergenic	Cotton_A_29708	-	-	155978	IPR001092; Helix-loop-helix DNA-binding domain	Cotton_A_35902	-	83497	-	A/T	A:6	-:103	T:106
126	Related Fresh weight	Ca7	76911234	Ca7_76911234	7.70108e-07	6.11345	intergenic	Cotton_A_29708	-	-	179565	IPR001092; Helix-loop-helix DNA-binding domain	Cotton_A_35902	-	59910	-	T/A	A:121	-:86	T:8
127	Related Fresh weight	Ca7	76913902	Ca7_76913902	9.46977e-05	4.02366	intergenic	Cotton_A_29708	-	-	182233	IPR001092; Helix-loop-helix DNA-binding domain	Cotton_A_35902	-	57242	-	A/C	A:10	-:43	M:5	C:157
128	Related Fresh weight	Ca7	76917012	Ca7_76917012	1.19607e-06	5.92224	intergenic	Cotton_A_29708	-	-	185343	IPR001092; Helix-loop-helix DNA-binding domain	Cotton_A_35902	-	54132	-	C/A	-:26	A:172	M:10	C:7
129	Related Fresh weight	Ca7	76918845	Ca7_76918845	7.5696e-07	6.12093	intergenic	Cotton_A_29708	-	-	187176	IPR001092; Helix-loop-helix DNA-binding domain	Cotton_A_35902	-	52299	-	G/A	A:120	-:85	R:3	G:7
130	Related Fresh weight	Ca7	76964079	Ca7_76964079	3.40141e-05	4.46834	intergenic	Cotton_A_29708	-	-	232410	IPR001092; Helix-loop-helix DNA-binding domain	Cotton_A_35902	-	7065	-	G/A	-:82	A:126	G:7
131	Related Fresh weight	Ca7	77000431	Ca7_77000431	5.28424e-07	6.27702	intergenic	Cotton_A_35901	SP1L5	SPIRAL1-like5	12815	-	Cotton_A_35900	-	71090	-	A/G	A:8	-:84	G:123
132	Related Fresh weight	Ca7	77000536	Ca7_77000536	1.10103e-06	5.9582	intergenic	Cotton_A_35901	SP1L5	SPIRAL1-like5	12920	-	Cotton_A_35900	-	70985	-	A/T	A:8	-:52	W:2	T:153
133	Related Fresh weight	Ca7	77000900	Ca7_77000900	1.32426e-05	4.87803	intergenic	Cotton_A_35901	SP1L5	SPIRAL1-like5	13284	-	Cotton_A_35900	-	70621	-	C/G	S:8	-:29	C:10	G:168
134	Related Fresh weight	Ca7	77001067	Ca7_77001067	1.49991e-05	4.82394	intergenic	Cotton_A_35901	SP1L5	SPIRAL1-like5	13451	-	Cotton_A_35900	-	70454	-	C/T	-:27	T:176	C:7	Y:5
135	Related Fresh weight	Ca7	77004962	Ca7_77004962	9.90295e-07	6.00424	intergenic	Cotton_A_35901	SP1L5	SPIRAL1-like5	17346	-	Cotton_A_35900	-	66559	-	A/G	A:8	-:61	G:146
136	Related Fresh weight	Ca7	77059747	Ca7_77059747	2.60962e-06	5.58342	intergenic	Cotton_A_35901	SP1L5	SPIRAL1-like5	72131	-	Cotton_A_35900	-	11774	-	A/C	A:8	-:58	M:1	C:148
137	Related Fresh weight	Ca7	77073039	Ca7_77073039	6.75074e-05	4.17065	upstream	Cotton_A_35899	-	-		-	-	-			G/A	A:168	-:38	G:9
138	Related Fresh weight	Ca7	77109914	Ca7_77109914	2.57587e-05	4.58908	intergenic	Cotton_A_35899	-	-	36658	-	Cotton_A_35898	BEL1	76462	IPR001356; Homeobox	T/C	-:91	T:7	C:117
139	Related Fresh weight	Ca7	77110039	Ca7_77110039	3.07718e-05	4.51185	intergenic	Cotton_A_35899	-	-	36783	-	Cotton_A_35898	BEL1	76337	IPR001356; Homeobox	G/A	-:87	A:121	G:7
140	Related Fresh weight	Ca7	88657088	Ca7_88657088	2.24165e-06	5.64943	intergenic	Cotton_A_05155	-	Major facilitator superfamily protein	8965	IPR010658; Nodulin-like	Cotton_A_05154	-	60219	IPR010658; Nodulin-like	T/G	-:16	T:11	K:1	G:187
141	Related Fresh weight	Ca7	98790303	Ca7_98790303	1.58635e-05	4.7996	intergenic	Cotton_A_37601	-	-	4925	-	Cotton_A_37600	-	100640	IPR001611; Leucine-rich repeat	G/A	-:49	A:157	G:9
142	Related Fresh weight	Ca8	29176635	Ca8_29176635	7.32648e-06	5.1351	intergenic	Cotton_A_35121	-	-	60249	-	Cotton_A_35120	-	22800	-	A/G	A:11	-:53	R:5	G:146
143	Related Fresh weight	Ca8	31697595	Ca8_31697595	5.64427e-05	4.24839	intergenic	Cotton_A_40278	-	2-oxoglutarate (2OG) and Fe(II)-dependent oxygenase superfamily protein	239071	IPR005123; Oxoglutarate/iron-dependent oxygenase	Cotton_A_40277	UVR8	161692	IPR000408; Regulator of chromosome condensation, RCC1	T/A	-:85	A:59	W:1	T:70
144	Related Fresh weight	Ca8	58808036	Ca8_58808036	4.7182e-05	4.32622	intergenic	Cotton_A_40169	TIR1	F-box/RNI-like superfamily protein	29061	IPR001810; F-box domain, cyclin-like	Cotton_A_40170	MTN3, SWEET12, AtSWEET12	28224	IPR004316; RAG1-activating protein-1-related	A/G	-:20	A:137	R:6	G:52
145	Related Fresh weight	Ca8	62952253	Ca8_62952253	9.55971e-05	4.01956	intergenic	Cotton_A_10219	-	FAD-binding Berberine family protein	1891	IPR012951; Berberine/berberine-like	Cotton_A_10218	-	4570	IPR001650; Helicase, C-terminal	C/T	-:79	T:63	C:73
146	Related Fresh weight	Ca8	63770305	Ca8_63770305	3.15462e-05	4.50105	exonic	Cotton_A_30086	-	Major facilitator superfamily protein	nonsynonymous	IPR003663; Sugar/inositol transporter	-	-			T/C	-:37	T:118	C:55	Y:5
147	Related Fresh weight	Ca8	63774033	Ca8_63774033	7.59067e-05	4.11972	downstream	Cotton_A_30086	-	Major facilitator superfamily protein		IPR003663; Sugar/inositol transporter	-	-			G/T	-:91	T:25	G:99
148	Related Fresh weight	Ca8	63774078	Ca8_63774078	4.27335e-05	4.36923	downstream	Cotton_A_30086	-	Major facilitator superfamily protein		IPR003663; Sugar/inositol transporter	-	-			G/A	-:89	A:26	R:1	G:99
149	Related Fresh weight	Ca8	77125625	Ca8_77125625	5.8146e-05	4.23548	intergenic	Cotton_A_29224	-	Ankyrin repeat family protein	69565	IPR002110; Ankyrin repeat	Cotton_A_29225	-	10419	IPR002110; Ankyrin repeat	A/G	-:5	A:181	R:28	G:1
150	Related Fresh weight	Ca8	84532007	Ca8_84532007	6.40993e-06	5.19315	intergenic	Cotton_A_34170	BEH4	BES1/BZR1 homolog 4	6616	IPR008540; BZR1, transcriptional repressor	Cotton_A_34171	AT-HSFA4A, HSF A4A	5191	IPR000232; Heat shock factor HSF	T/C	-:47	T:25	C:141	Y:2
151	Related Fresh weight	Ca8	89568008	Ca8_89568008	3.1934e-05	4.49575	intergenic	Cotton_A_38497	-	PapD-like superfamily protein	111994	IPR000535; Major sperm protein	Cotton_A_40942	-	50701	IPR004252; Transposase, Ptta/En/Spm, plant	C/T	-:30	T:4	C:129	Y:52
152	Related Fresh weight	Ca9	62163030	Ca9_62163030	6.12481e-05	4.21291	intergenic	Cotton_A_37043	MYB111, ATMYB111, PFG3	myb domain protein 111	25295	IPR001005; SANT domain, DNA binding	Cotton_A_32438	-	40712	IPR001077; O-methyltransferase, family 2	A/T	-:4	A:136	T:1	W:74
153	Related Fresh weight	Ca9	68575295	Ca9_68575295	7.6906e-05	4.11404	intergenic	Cotton_A_06177	-	Plant protein of unknown function (DUF863)	13879	IPR008581; Protein of unknown function DUF863, plant	Cotton_A_06178	ATMINE1, MINE1, ARC12	23142	IPR005527; Septum formation topological specificity factor MinE	G/A	A:108	-:78	R:3	G:26
154	Related Fresh weight	Ca10	8896025	Ca10_8896025	6.88696e-05	4.16197	intergenic	Cotton_A_38305	-	Transducin/WD40 repeat-like superfamily protein	6276	IPR001680; WD40 repeat	Cotton_A_38306	-	8357	IPR000719; Protein kinase, catalytic domain	T/C	-:17	T:11	C:184	Y:3
155	Related Fresh weight	Ca10	41096071	Ca10_41096071	1.9833e-05	4.70261	intergenic	Cotton_A_28730	CSK	chloroplast sensor kinase	88453	IPR003594; ATPase-like, ATP-binding domain	Cotton_A_28729	-	73281	IPR008586; Protein of unknown function DUF868, plant	A/G	A:29	-:92	R:1	G:93
156	Related Fresh weight	Ca10	41208087	Ca10_41208087	3.31941e-05	4.47894	intergenic	Cotton_A_28728	-	GDSL-like Lipase/Acylhydrolase superfamily protein	14446	IPR001087; Lipase, GDSL	Cotton_A_28727	-	7725	IPR001087; Lipase, GDSL	G/A	A:110	-:77	R:1	G:27
157	Related Fresh weight	Ca10	55764852	Ca10_55764852	7.54497e-05	4.12234	upstream;downstream	Cotton_A_31738	-	-			Cotton_A_31739	-			G/A	-:19	A:56	R:3	G:137
158	Related Fresh weight	Ca10	55764867	Ca10_55764867	3.96113e-05	4.40218	upstream;downstream	Cotton_A_31738	-	-			Cotton_A_31739	-			G/A	-:18	A:57	R:2	G:138
159	Related Fresh weight	Ca10	55765691	Ca10_55765691	8.75726e-05	4.05763	upstream;downstream	Cotton_A_31739	-	-			Cotton_A_31738	-			G/A	-:14	A:55	R:4	G:142
160	Related Fresh weight	Ca10	97154458	Ca10_97154458	5.27072e-05	4.27813	intergenic	Cotton_A_31797	RD2-, CLO-3	Caleosin-related family protein	27175	IPR007736; Caleosin	Cotton_A_31798	atofp11, OFP11	43604	IPR006458; Domain of unknown function DUF623	C/T	-:60	T:13	C:141	Y:1
161	Related Fresh weight	Ca11	39289034	Ca11_39289034	3.99752e-05	4.39821	intronic	Cotton_A_21702	-	transducin family protein / WD-40 repeat family protein		IPR001680; WD40 repeat	-	-			G/A	A:57	-:51	G:107
162	Related Fresh weight	Ca11	61598848	Ca11_61598848	3.23303e-05	4.49039	intergenic	Cotton_A_34029	-	-	178897	-	Cotton_A_33694	EER5	140097	IPR000717; Proteasome component PCI	G/A	-:5	R:37	G:173
163	Related Fresh weight	Ca11	70170246	Ca11_70170246	4.11614e-05	4.38551	intergenic	Cotton_A_30322	SDP6	FAD-dependent oxidoreductase family protein	2911	IPR000447; FAD-dependent glycerol-3-phosphate dehydrogenase	Cotton_A_30321	-	23058	-	C/T	-:21	T:170	C:21	Y:3
164	Related Fresh weight	Ca11	70189171	Ca11_70189171	8.71142e-05	4.05991	intergenic	Cotton_A_30322	SDP6	FAD-dependent oxidoreductase family protein	21836	IPR000447; FAD-dependent glycerol-3-phosphate dehydrogenase	Cotton_A_30321	-	4133	-	T/C	-:14	T:16	C:182	Y:3
165	Related Fresh weight	Ca11	103538161	Ca11_103538161	9.21326e-05	4.03559	intergenic	Cotton_A_10538	ATMYB48, ATMYB48-3, MYB48	myb domain protein 48	6416	IPR001005; SANT domain, DNA binding	Cotton_A_10539	RHL41, ZAT12	4318	IPR007087; Zinc finger, C2H2-type	C/A	-:58	A:46	M:1	C:110
166	Related Fresh weight	Ca12	1736232	Ca12_1736232	8.9631e-05	4.04754	intergenic	Cotton_A_23319	-	unknown protein; FUNCTIONS IN: molecular_function unknown; INVOLVED IN: biological_process unknown; LOCATED IN: endomembrane system; EXPRESSED IN: 23 plant structures; EXPRESSED DURING: 13 growth stages; Has 20719 Blast hits to 6096 proteins in 607 species: Archae - 22; Bacteria - 3243; Metazoa - 4364; Fungi - 2270; Plants - 237; Viruses - 128; Other Eukaryotes - 10455 (source: NCBI BLink).	210758	-	Cotton_A_31148	-	231615	IPR020864; Membrane attack complex component/perforin MACPF	A/C	-:10	A:182	M:22	C:1
167	Related Fresh weight	Ca12	53657309	Ca12_53657309	1.47571e-05	4.831	intergenic	Cotton_A_39775	-	Major facilitator superfamily protein	67895	IPR005828; General substrate transporter	Cotton_A_31506	-	44924	IPR013989; Development/cell death domain	C/T	-:68	T:139	C:8
168	Related Fresh weight	Ca12	65679827	Ca12_65679827	7.98441e-05	4.09776	intergenic	Cotton_A_22899	PP5, PP5.2	protein phosphatase 5.2	9390	IPR010471; Protein of unknown function DUF1068	Cotton_A_22898	-	17814	IPR000719; Protein kinase, catalytic domain	T/C	-:1	T:79	C:129	Y:6
169	Related Fresh weight	Ca12	65732236	Ca12_65732236	1.06555e-05	4.97242	intergenic	Cotton_A_22898	-	Concanavalin A-like lectin protein kinase family protein	32649	IPR000719; Protein kinase, catalytic domain	Cotton_A_22897	-	64338	IPR000719; Protein kinase, catalytic domain	A/G	A:72	-:7	R:7	G:129
170	Related Fresh weight	Ca13	18112316	Ca13_18112316	4.85829e-05	4.31352	intergenic	Cotton_A_17985	-	-	3831	IPR001077; O-methyltransferase, family 2	Cotton_A_17986	-	14516	IPR004864; Late embryogenesis abundant protein, group 2	T/C	-:18	T:59	C:132	Y:6
171	Related Fresh weight	Ca13	29635660	Ca13_29635660	1.77017e-06	5.75199	intergenic	Cotton_A_19310	SNL4	SIN3-like 4	3693	IPR003822; Paired amphipathic helix	Cotton_A_19309	UNE1	10336	-	C/T	-:53	T:13	C:149
172	Related Fresh weight	Ca13	34469450	Ca13_34469450	6.61695e-05	4.17934	intergenic	Cotton_A_34129	-	-	3707	-	Cotton_A_34130	-	20068	IPR021910; Protein of unknown function DUF3522	T/C	-:16	T:11	C:186	Y:2
173	Related Fresh weight	Ca13	40250567	Ca13_40250567	9.27933e-05	4.03248	intergenic	Cotton_A_40212	-	-	18917	-	Cotton_A_40655	-	197754	-	T/G	-:22	T:126	K:62	G:5
174	Related Fresh weight	chrUN	7240459	chrUN_7240459	9.58482e-05	4.01842	intergenic	Cotton_A_38648	-	-	324235	-	Cotton_A_37944	-	379230	IPR010987; Glutathione S-transferase, C-terminal-like	A/G	-:17	A:154	R:3	G:41
175	Related Fresh weight	chrUN	12344188	chrUN_12344188	5.4453e-05	4.26398	intergenic	Cotton_A_33323	-	-	88349	IPR003612; Plant lipid transfer protein/seed storage/trypsin-alpha amylase inhibitor	Cotton_A_33324	-	33188	IPR000719; Protein kinase, catalytic domain	C/T	-:5	T:24	C:186
176	Related Fresh weight	chrUN	12348699	chrUN_12348699	5.37243e-05	4.26983	intergenic	Cotton_A_33323	-	-	92860	IPR003612; Plant lipid transfer protein/seed storage/trypsin-alpha amylase inhibitor	Cotton_A_33324	-	28677	IPR000719; Protein kinase, catalytic domain	G/A	-:17	A:23	G:175
177	Related Fresh weight	chrUN	12354318	chrUN_12354318	6.04503e-05	4.2186	intergenic	Cotton_A_33323	-	-	98479	IPR003612; Plant lipid transfer protein/seed storage/trypsin-alpha amylase inhibitor	Cotton_A_33324	-	23058	IPR000719; Protein kinase, catalytic domain	G/C	-:9	C:24	G:182
178	Related Fresh weight	chrUN	12365263	chrUN_12365263	4.37e-05	4.35952	intergenic	Cotton_A_33323	-	-	109424	IPR003612; Plant lipid transfer protein/seed storage/trypsin-alpha amylase inhibitor	Cotton_A_33324	-	12113	IPR000719; Protein kinase, catalytic domain	T/C	-:14	T:178	C:22	Y:1
179	Related Fresh weight	chrUN	12366191	chrUN_12366191	6.16552e-05	4.21003	intergenic	Cotton_A_33323	-	-	110352	IPR003612; Plant lipid transfer protein/seed storage/trypsin-alpha amylase inhibitor	Cotton_A_33324	-	11185	IPR000719; Protein kinase, catalytic domain	A/G	-:8	A:186	G:21
180	Related Fresh weight	chrUN	12369012	chrUN_12369012	9.8376e-06	5.00711	intergenic	Cotton_A_33323	-	-	113173	IPR003612; Plant lipid transfer protein/seed storage/trypsin-alpha amylase inhibitor	Cotton_A_33324	-	8364	IPR000719; Protein kinase, catalytic domain	C/A	-:15	A:21	C:179
181	Related Fresh weight	chrUN	30400562	chrUN_30400562	7.11957e-05	4.14755	intergenic	Cotton_A_35051	-	-	181221	IPR004882; LUC7-related	Cotton_A_39677	-	66158	IPR017877; MYB-like	C/T	-:19	T:41	C:153	Y:2
182	Related Fresh weight	chrUN	56174381	chrUN_56174381	7.32971e-05	4.13491	intergenic	Cotton_A_40983	-	-	44889	-	Cotton_A_40847	-	291252	IPR005607; BSD	G/A	A:1	-:1	R:188	G:25
183	Related Fresh weight	chrUN	81545799	chrUN_81545799	8.81081e-05	4.05498	intronic	Cotton_A_36824	-	-		IPR000878; Tetrapyrrole methylase	-	-			A/T	-:5	A:19	W:3	T:188
184	Related Fresh weight	chrUN	81561189	chrUN_81561189	4.35382e-05	4.36113	intergenic	Cotton_A_36825	-	-	8104	IPR006094; FAD linked oxidase, N-terminal	Cotton_A_40675	-	74497	-	T/C	-:20	T:32	C:160	Y:3
185	Related Fresh weight	chrUN	92628144	chrUN_92628144	3.71634e-05	4.42988	intergenic	Cotton_A_39820	-	-	55276	-	Cotton_A_41053	-	28662	IPR006153; Cation/H+ exchanger	A/C	A:7	-:59	M:3	C:146
186	Related Fresh weight	chrUN	107412540	chrUN_107412540	6.97422e-05	4.1565	exonic	Cotton_A_39023	-	-	nonsynonymous	-	-	-			G/A	-:12	A:55	R:5	G:143
187	Related Fresh weight	chrUN	122405809	chrUN_122405809	6.88462e-05	4.16212	downstream	Cotton_A_41195	-	-		-	-	-			T/C	-:79	T:12	C:124
	Related Stem length
1	Related Stem length	Ca1	1110316	Ca1_1110316	8.71096e-06	5.05993	intergenic	Cotton_A_10327	-	Protein of unknown function (DUF810)	12645	IPR008528; Protein of unknown function DUF810	Cotton_A_10326	LOS4	2129	IPR001650; Helicase, C-terminal	C/T	-:14	T:187	C:12	Y:2
2	Related Stem length	Ca1	8587280	Ca1_8587280	2.03485e-05	4.69147	intergenic	Cotton_A_32666	-	-	152026	-	Cotton_A_32667	-	38307	-	A/C	-:2	A:14	M:198	C:1
3	Related Stem length	Ca1	19630440	Ca1_19630440	7.54428e-05	4.12238	intergenic	Cotton_A_33571	ACYB-2	Cytochrome b561/ferric reductase transmembrane protein family	48414	IPR004877; Cytochrome b561, eukaryote	Cotton_A_33570	WOL, CRE1, WOL1, AHK4, ATCRE1	170437	IPR001789; Signal transduction response regulator, receiver domain	T/C	-:8	T:159	Y:48
4	Related Stem length	Ca1	25953104	Ca1_25953104	1.32339e-05	4.87831	intergenic	Cotton_A_39871	GCN5, ATGCN5	general control non-repressible 5	44206	IPR003439; ABC transporter-like	Cotton_A_38971	-	170411	IPR000743; Glycoside hydrolase, family 28	G/A	A:13	-:61	G:141
5	Related Stem length	Ca1	48516664	Ca1_48516664	5.09612e-05	4.29276	intergenic	Cotton_A_07244	-	-	2457	-	Cotton_A_07243	ATFIP1[V], FIPS5, ATFIPS5, FIP1[V]	1000	IPR007854; Pre-mRNA polyadenylation factor Fip1	G/A	-:81	A:123	G:11
6	Related Stem length	Ca1	48530271	Ca1_48530271	9.39004e-05	4.02733	downstream	Cotton_A_07242	-	Calcineurin-like metallo-phosphoesterase superfamily protein		-	-	-			C/A	A:117	-:88	M:2	C:8
7	Related Stem length	Ca1	48559978	Ca1_48559978	4.96958e-06	5.30368	upstream	Cotton_A_07236	-	Protein of unknown function (DUF1068)		IPR010471; Protein of unknown function DUF1068	-	-			A/G	A:13	-:42	R:1	G:159
8	Related Stem length	Ca1	56577584	Ca1_56577584	1.33521e-05	4.87445	intergenic	Cotton_A_31335	PDLP7	plasmodesmata-located protein 7	58080	IPR002902; Gnk2-homologous domain	Cotton_A_31334	-	17964	IPR003851; Zinc finger, Dof-type	C/T	-:72	T:133	C:10
9	Related Stem length	Ca1	105302719	Ca1_105302719	6.68243e-05	4.17507	intergenic	Cotton_A_09568	-	Protein of unknown function (DUF567)	10154	IPR000007; Tubby, C-terminal	Cotton_A_09569	-	6759	IPR007033; Golgin, RAB6-interacting	T/C	-:20	T:13	C:181	Y:1
10	Related Stem length	Ca1	106242994	Ca1_106242994	1.43701e-06	5.84254	intergenic	Cotton_A_09599	anac-61, NAC-61	NAC domain containing protein 61	12836	IPR003441; No apical meristem NAM	Cotton_A_09600	ELM1	17809	protein	T/C	-:13	T:12	C:189	Y:1
11	Related Stem length	Ca1	106243409	Ca1_106243409	8.36441e-06	5.07756	intergenic	Cotton_A_09599	anac-61, NAC-61	NAC domain containing protein 61	13251	IPR003441; No apical meristem NAM	Cotton_A_09600	ELM1	17394	protein	C/T	-:21	T:182	C:12
12	Related Stem length	Ca1	106243810	Ca1_106243810	9.2186e-08	7.03533	intergenic	Cotton_A_09599	anac-61, NAC-61	NAC domain containing protein 61	13652	IPR003441; No apical meristem NAM	Cotton_A_09600	ELM1	16993	protein	T/G	-:68	T:10	G:137
13	Related Stem length	Ca1	106250844	Ca1_106250844	8.72216e-06	5.05938	intergenic	Cotton_A_09599	anac-61, NAC-61	NAC domain containing protein 61	20686	IPR003441; No apical meristem NAM	Cotton_A_09600	ELM1	9959	protein	C/T	-:5	T:197	C:13
14	Related Stem length	Ca1	106251238	Ca1_106251238	7.03872e-06	5.15251	intergenic	Cotton_A_09599	anac-61, NAC-61	NAC domain containing protein 61	21080	IPR003441; No apical meristem NAM	Cotton_A_09600	ELM1	9565	protein	A/G	-:11	A:12	R:1	G:191
15	Related Stem length	Ca1	106255221	Ca1_106255221	3.12595e-06	5.50502	intergenic	Cotton_A_09599	anac-61, NAC-61	NAC domain containing protein 61	25063	IPR003441; No apical meristem NAM	Cotton_A_09600	ELM1	5582	protein	A/G	A:13	-:13	R:1	G:188
16	Related Stem length	Ca1	106255617	Ca1_106255617	7.73416e-06	5.11159	intergenic	Cotton_A_09599	anac-61, NAC-61	NAC domain containing protein 61	25459	IPR003441; No apical meristem NAM	Cotton_A_09600	ELM1	5186	protein	C/T	-:1	T:201	C:13
17	Related Stem length	Ca1	106331633	Ca1_106331633	4.45181e-05	4.35146	intergenic	Cotton_A_09606	NIT4, AtNIT4	nitrilase 4	14734	IPR003010; Nitrilase/cyanide hydratase and apolipoprotein N-acyltransferase	Cotton_A_09607	-	53133	-	A/T	A:10	-:98	T:107
18	Related Stem length	Ca1	131750128	Ca1_131750128	1.49832e-05	4.8244	intergenic	Cotton_A_36918	-	-	14828	IPR000916; Bet v I allergen	Cotton_A_41055	-	47270	IPR002022; Pectate lyase/Amb allergen	G/A	R:209	G:6
19	Related Stem length	Ca1	138131549	Ca1_138131549	6.73751e-05	4.1715	intronic	Cotton_A_24121	-	unknown protein; Has 47 Blast hits to 47 proteins in 22 species: Archae - 0; Bacteria - 0; Metazoa - 3; Fungi - 7; Plants - 33; Viruses - 0; Other Eukaryotes - 4 (source: NCBI BLink).		-	-	-			G/A	-:16	A:148	R:1	G:50
20	Related Stem length	Ca1	138131571	Ca1_138131571	9.05821e-05	4.04296	intronic	Cotton_A_24121	-	unknown protein; Has 47 Blast hits to 47 proteins in 22 species: Archae - 0; Bacteria - 0; Metazoa - 3; Fungi - 7; Plants - 33; Viruses - 0; Other Eukaryotes - 4 (source: NCBI BLink).		-	-	-			G/A	-:19	A:145	R:1	G:50
21	Related Stem length	Ca1	138131983	Ca1_138131983	9.38769e-05	4.02744	intronic	Cotton_A_24121	-	unknown protein; Has 47 Blast hits to 47 proteins in 22 species: Archae - 0; Bacteria - 0; Metazoa - 3; Fungi - 7; Plants - 33; Viruses - 0; Other Eukaryotes - 4 (source: NCBI BLink).		-	-	-			C/T	-:10	T:152	C:52	Y:1
22	Related Stem length	Ca1	141247689	Ca1_141247689	2.02379e-05	4.69383	intergenic	Cotton_A_05889	-	-	5588	-	Cotton_A_05888	ATCLASP, CLASP	6847	IPR016024; Armadillo-type fold	T/C	-:51	T:13	C:151
23	Related Stem length	Ca2	3231684	Ca2_3231684	9.53338e-05	4.02075	intergenic	Cotton_A_22002	ARIA	ARM repeat protein interacting with ABF2	3938	IPR000210; BTB/POZ-like	Cotton_A_22001	-	11783	IPR021410; Protein of unknown function DUF3049	G/A	-:18	A:152	R:3	G:42
24	Related Stem length	Ca2	30202255	Ca2_30202255	2.58445e-05	4.58763	intergenic	Cotton_A_40023	-	calmodulin-binding family protein	289955	-	Cotton_A_40194	-	200904	-	A/T	A:103	-:102	T:10
25	Related Stem length	Ca2	48625087	Ca2_48625087	7.56623e-05	4.12112	intergenic	Cotton_A_05289	ATGA2OX2, GA2OX2	gibberellin 2-oxidase	5794	IPR002283; Isopenicillin N synthase	Cotton_A_05290	-	1566	-	A/T	A:9	-:104	T:102
26	Related Stem length	Ca2	66597398	Ca2_66597398	6.58854e-06	5.18121	intergenic	Cotton_A_39346	ATAPY2, APY2	apyrase 2	345998	IPR000407; Nucleoside phosphatase GDA1/CD39	Cotton_A_20235	NQR	102383	IPR005025; NADPH-dependent FMN reductase	A/G	A:57	-:38	R:106	G:14
27	Related Stem length	Ca2	90072285	Ca2_90072285	6.63345e-05	4.17826	intronic	Cotton_A_08912	-	glycine-rich protein		IPR010433; Plant specific eukaryotic initiation factor 4B	-	-			A/C	-:5	A:65	M:143	C:2
28	Related Stem length	Ca2	94734516	Ca2_94734516	6.1675e-05	4.20989	intergenic	Cotton_A_06107	ARF16	auxin response factor 16	9609	IPR003311; AUX/IAA protein	Cotton_A_06108	-	6887	IPR022742; Alpha/beta hydrolase, N-terminal	G/A	A:12	-:68	G:135
29	Related Stem length	Ca2	97141436	Ca2_97141436	1.10525e-05	4.95654	intronic	Cotton_A_13983	TUA5	tubulin alpha-5		IPR000217; Tubulin	-	-			T/A	A:11	-:28	T:176
30	Related Stem length	Ca2	100999601	Ca2_100999601	5.83457e-05	4.23399	intergenic	Cotton_A_32019	-	-	32411	-	Cotton_A_32332	-	68454	-	A/G	-:56	A:149	R:1	G:9
31	Related Stem length	Ca2	133523038	Ca2_133523038	2.19585e-05	4.6584	intronic	Cotton_A_31726	ATRABA2B, RAB-A2B, ATRAB-A2B, RABA2b	RAB GTPase homolog A2B		IPR001806; Ras GTPase	-	-			C/T	-:69	T:10	C:136
32	Related Stem length	Ca2	140993324	Ca2_140993324	6.07446e-05	4.21649	intergenic	Cotton_A_37993	NARA5	pfkB-like carbohydrate kinase family protein	87304	IPR002139; Ribokinase	Cotton_A_38381	-	264135	IPR003480; Transferase	T/C	-:101	T:108	C:6
33	Related Stem length	Ca3	5208101	Ca3_5208101	3.45492e-05	4.46156	intergenic	Cotton_A_30163	ATTPS21, TPS21	terpene synthase 21	28953	IPR008949; Terpenoid synthase	Cotton_A_30164	TPS21	42774	IPR001906; Terpene synthase-like	T/C	-:7	T:13	C:195
34	Related Stem length	Ca3	15235832	Ca3_15235832	4.34582e-06	5.36193	intergenic	Cotton_A_30055	-	Phosphoglycerate mutase family protein	138432	IPR013078; Histidine phosphatase superfamily, clade-1	Cotton_A_24584	-	20799	IPR004158; Protein of unknown function DUF247, plant	A/G	A:10	-:40	G:165
35	Related Stem length	Ca3	16944583	Ca3_16944583	3.40993e-05	4.46725	intergenic	Cotton_A_35262	-	Aluminium activated malate transporter family protein	24255	IPR020966; Malate transporter, aliminium toerance	Cotton_A_35263	BLH3	121687	IPR006563; POX	T/A	-:12	A:191	T:12
36	Related Stem length	Ca3	75910880	Ca3_75910880	8.65712e-05	4.06263	intronic	Cotton_A_25165	-	tubulin-tyrosine ligases;tubulin-tyrosine ligases		IPR004344; Tubulin-tyrosine ligase	-	-			T/G	-:17	T:182	K:1	G:15
37	Related Stem length	Ca3	76161908	Ca3_76161908	3.15524e-05	4.50097	intergenic	Cotton_A_25176	ATGA2OX2, GA2OX2	gibberellin 2-oxidase	8166	-	Cotton_A_25177	ELF4-L3	271046	IPR009741; Protein of unknown function DUF1313	C/G	S:1	-:39	C:18	G:157
38	Related Stem length	Ca3	76775289	Ca3_76775289	1.94762e-05	4.7105	intergenic	Cotton_A_37218	-	-	24718	-	Cotton_A_37219	ATTPS03, TPS03	2566	IPR001906; Terpene synthase-like	G/A	-:20	A:183	G:12
39	Related Stem length	Ca3	110112090	Ca3_110112090	6.32285e-05	4.19909	intergenic	Cotton_A_14992	-	Calcium-binding EF-hand family protein	8723	IPR002048; Calcium-binding EF-hand	Cotton_A_14993	IMP4	73332	-	G/T	-:106	T:6	G:103
40	Related Stem length	Ca3	112115618	Ca3_112115618	4.28541e-05	4.36801	upstream	Cotton_A_36129	-	Transcription factor TFIIIC, tau55-related protein		IPR019481; Transcription factor TFIIIC, tau55-related	-	-			A/T	A:13	-:68	W:2	T:132
41	Related Stem length	Ca4	2297651	Ca4_2297651	5.50233e-05	4.25945	intergenic	Cotton_A_37271	-	NAD(P)-linked oxidoreductase superfamily protein	87690	IPR020471; Aldo/keto reductase subgroup	Cotton_A_39053	-	586185	-	T/C	-:17	T:185	C:13
42	Related Stem length	Ca4	8367524	Ca4_8367524	1.84214e-05	4.73468	intergenic	Cotton_A_41152	-	-	4089	-	Cotton_A_40781	-	168698	-	C/T	T:1	C:9	Y:205
43	Related Stem length	Ca4	14222144	Ca4_14222144	5.07369e-05	4.29468	intergenic	Cotton_A_04972	-	unknown protein; FUNCTIONS IN: molecular_function unknown; INVOLVED IN: biological_process unknown; LOCATED IN: endomembrane system; BEST Arabidopsis thaliana protein match is: unknown protein (TAIR:AT4G05018.1); Has 20 Blast hits to 20 proteins in 8 species: Archae - 0; Bacteria - 0; Metazoa - 0; Fungi - 0; Plants - 17; Viruses - 0; Other Eukaryotes - 3 (source: NCBI BLink).	1112	-	Cotton_A_04973	-	4583	IPR012416; Calmodulin binding protein-like	A/G	A:22	-:17	R:4	G:172
44	Related Stem length	Ca4	14367315	Ca4_14367315	3.00586e-06	5.52203	upstream	Cotton_A_04988	-	Protein of unknown function (DUF616)		IPR006852; Protein of unknown function DUF616	-	-			T/C	-:44	T:11	C:158	Y:2
45	Related Stem length	Ca4	14532227	Ca4_14532227	9.54748e-05	4.02011	downstream	Cotton_A_05013	-	-		-	-	-			T/C	-:38	T:18	C:159
46	Related Stem length	Ca4	21255521	Ca4_21255521	5.99149e-05	4.22247	intergenic	Cotton_A_28687	BKI1	BRI1 kinase inhibitor 1	41958	-	Cotton_A_28686	-	18976	IPR002048; Calcium-binding EF-hand	C/T	-:8	T:10	C:194	Y:3
47	Related Stem length	Ca4	43468766	Ca4_43468766	9.21674e-05	4.03542	intergenic	Cotton_A_04811	-	-	12901	-	Cotton_A_04810	AAPT1, ATAAPT1	39501	IPR000462; CDP-alcohol phosphatidyltransferase	T/C	-:30	T:15	C:170
48	Related Stem length	Ca4	44185579	Ca4_44185579	2.17467e-05	4.66261	intergenic	Cotton_A_04756	GPT1, ATGPT1	glucose 6-phosphate/phosphate translocator 1	60239	IPR004853; Domain of unknown function DUF250	Cotton_A_04755	-	90192	IPR021109; Peptidase aspartic	G/A	A:9	-:79	G:127
49	Related Stem length	Ca4	44343431	Ca4_44343431	9.74034e-05	4.01143	intergenic	Cotton_A_04750	HDG2	homeodomain GLABROUS 2	6716	-	Cotton_A_04749	ATML1	5806	IPR002913; Lipid-binding START	G/T	-:10	T:11	K:1	G:193
50	Related Stem length	Ca4	44438767	Ca4_44438767	2.48679e-05	4.60436	intergenic	Cotton_A_04745	-	FBD-like domain family protein	18938	IPR006566; FBD-like	Cotton_A_04744	-	28925	IPR000195; Rab-GAP/TBC domain	G/A	A:10	-:12	R:2	G:191
51	Related Stem length	Ca4	50406935	Ca4_50406935	3.01017e-05	4.52141	intergenic	Cotton_A_11614	IQD22	IQ-domain 22	10124	IPR000048; IQ motif, EF-hand binding site	Cotton_A_11613	-	5539	IPR000014; PAS	T/C	-:40	T:42	C:132	Y:1
52	Related Stem length	Ca4	66581445	Ca4_66581445	2.59188e-06	5.58638	intergenic	Cotton_A_36419	-	-	228072	-	Cotton_A_16083	-	313288	-	C/T	-:68	T:9	C:138
53	Related Stem length	Ca4	74120068	Ca4_74120068	7.26798e-05	4.13859	intergenic	Cotton_A_34366	ER-ANT1	endoplasmic reticulum-adenine nucleotide transporter 1	132418	IPR002067; Mitochondrial carrier protein	Cotton_A_34367	-	55434	-	G/T	-:14	T:10	K:1	G:190
54	Related Stem length	Ca4	75098502	Ca4_75098502	7.23652e-05	4.14047	intergenic	Cotton_A_41021	CLE26	CLAVATA3/ESR-RELATED 26	33924	-	Cotton_A_35999	-	89307	IPR003676; Auxin responsive SAUR protein	C/G	-:91	C:114	G:10
55	Related Stem length	Ca4	77579990	Ca4_77579990	3.19992e-05	4.49486	intergenic	Cotton_A_04144	-	Protein kinase superfamily protein	26320	IPR000719; Protein kinase, catalytic domain	Cotton_A_04145	-	20102	IPR019616; Uncharacterised protein family Ycf54	C/A	A:7	-:88	M:1	C:119
56	Related Stem length	Ca4	79427767	Ca4_79427767	3.18063e-05	4.49749	intergenic	Cotton_A_04262	GATA1-	GATA transcription factor 10	1247	IPR000679; Zinc finger, GATA-type	Cotton_A_04263	ARF10	12720	IPR003311; AUX/IAA protein	A/G	A:35	-:53	G:127
57	Related Stem length	Ca4	93694231	Ca4_93694231	9.0473e-05	4.04348	downstream	Cotton_A_25321	LCR69, PDF2.2	low-molecular-weight cysteine-rich 69		IPR003614; Knottin	-	-			C/T	-:68	T:80	C:63	Y:4
58	Related Stem length	Ca4	96194232	Ca4_96194232	4.83759e-05	4.31537	intergenic	Cotton_A_37085	ALA3	aminophospholipid ATPase 3	6934	IPR001757; ATPase, P-type, K/Mg/Cd/Cu/Zn/Na/Ca/Na/H-transporter	Cotton_A_31251	-	310582	-	T/C	-:22	T:32	C:31	Y:130
59	Related Stem length	Ca4	107750574	Ca4_107750574	7.64957e-06	5.11636	downstream	Cotton_A_17791	GAL1, GALK	Mevalonate/galactokinase family protein		IPR000705; Galactokinase	-	-			T/A	A:9	-:53	W:2	T:151
60	Related Stem length	Ca4	125872084	Ca4_125872084	2.9316e-05	4.5329	intergenic	Cotton_A_28159	-	B-box type zinc finger family protein	1050	IPR000315; Zinc finger, B-box	Cotton_A_28160	-	69059	IPR018249; EF-HAND 2	G/T	-:55	T:12	G:148
61	Related Stem length	Ca4	125895527	Ca4_125895527	6.37312e-05	4.19565	intergenic	Cotton_A_28159	-	B-box type zinc finger family protein	24493	IPR000315; Zinc finger, B-box	Cotton_A_28160	-	45616	IPR018249; EF-HAND 2	C/T	-:8	T:14	C:191	Y:2
62	Related Stem length	Ca4	125905760	Ca4_125905760	6.88642e-05	4.16201	intergenic	Cotton_A_28159	-	B-box type zinc finger family protein	34726	IPR000315; Zinc finger, B-box	Cotton_A_28160	-	35383	IPR018249; EF-HAND 2	A/G	-:15	A:184	R:1	G:15
63	Related Stem length	Ca4	125909234	Ca4_125909234	3.17988e-05	4.49759	intergenic	Cotton_A_28159	-	B-box type zinc finger family protein	38200	IPR000315; Zinc finger, B-box	Cotton_A_28160	-	31909	IPR018249; EF-HAND 2	C/T	-:26	T:14	C:174	Y:1
64	Related Stem length	Ca4	125916350	Ca4_125916350	1.52457e-05	4.81685	intergenic	Cotton_A_28159	-	B-box type zinc finger family protein	45316	IPR000315; Zinc finger, B-box	Cotton_A_28160	-	24793	IPR018249; EF-HAND 2	T/C	-:99	T:108	C:8
65	Related Stem length	Ca4	125917022	Ca4_125917022	7.85096e-05	4.10508	intergenic	Cotton_A_28159	-	B-box type zinc finger family protein	45988	IPR000315; Zinc finger, B-box	Cotton_A_28160	-	24121	IPR018249; EF-HAND 2	C/G	S:1	-:42	C:157	G:15
66	Related Stem length	Ca4	126238707	Ca4_126238707	3.35429e-05	4.4744	intergenic	Cotton_A_21660	-	-	23355	-	Cotton_A_21661	-	41928	IPR000719; Protein kinase, catalytic domain	G/A	-:9	A:9	R:3	G:194
67	Related Stem length	Ca5	25722481	Ca5_25722481	5.57764e-05	4.25355	intergenic	Cotton_A_38003	CYP71B35	cytochrome P450, family 71, subfamily B, polypeptide 35	294043	IPR001128; Cytochrome P450	Cotton_A_40952	VPS26A	353812	IPR005377; Vacuolar protein sorting-associated protein 26	G/A	-:3	R:40	G:172
68	Related Stem length	Ca5	48569045	Ca5_48569045	6.07262e-05	4.21662	intergenic	Cotton_A_09059	ATFIP1[V], FIPS5, ATFIPS5, FIP1[V]	homolog of yeast FIP1 [V]	19480	IPR007854; Pre-mRNA polyadenylation factor Fip1	Cotton_A_09060	-	23419	IPR007194; Transport protein particle TRAPP	G/A	-:3	A:70	R:6	G:136
69	Related Stem length	Ca5	53729879	Ca5_53729879	1.67807e-05	4.77519	intergenic	Cotton_A_23275	-	5&apos;-3&apos; exonuclease family protein	12469	IPR006084; DNA repair protein XPGC	Cotton_A_23276	GLP10	14384	/yeast Rad	C/T	-:9	T:10	C:194	Y:2
70	Related Stem length	Ca5	53734599	Ca5_53734599	4.16819e-05	4.38005	intergenic	Cotton_A_23275	-	5&apos;-3&apos; exonuclease family protein	17189	IPR006084; DNA repair protein XPGC	Cotton_A_23276	GLP10	9664	/yeast Rad	G/A	A:9	-:25	R:2	G:179
71	Related Stem length	Ca5	53753661	Ca5_53753661	1.24772e-05	4.90388	intergenic	Cotton_A_23276	GLP1-	germin-like protein 10	8614	IPR001929; Germin	Cotton_A_23277	-	9263	-	G/A	A:10	-:19	R:1	G:185
72	Related Stem length	Ca5	53774604	Ca5_53774604	6.37936e-05	4.19522	intergenic	Cotton_A_23278	TRXF1, ATF1	thioredoxin F-type 1	2162	IPR005746; Thioredoxin	Cotton_A_23279	PKS4	119446	-	C/T	-:13	T:10	C:191	Y:1
73	Related Stem length	Ca5	53811691	Ca5_53811691	7.95589e-05	4.09931	intergenic	Cotton_A_23278	TRXF1, ATF1	thioredoxin F-type 1	39249	IPR005746; Thioredoxin	Cotton_A_23279	PKS4	82359	-	C/T	-:48	T:21	C:145	Y:1
74	Related Stem length	Ca5	53818520	Ca5_53818520	4.87467e-05	4.31205	intergenic	Cotton_A_23278	TRXF1, ATF1	thioredoxin F-type 1	46078	IPR005746; Thioredoxin	Cotton_A_23279	PKS4	75530	-	A/G	-:8	A:196	R:1	G:10
75	Related Stem length	Ca5	53822928	Ca5_53822928	5.80797e-05	4.23598	intergenic	Cotton_A_23278	TRXF1, ATF1	thioredoxin F-type 1	50486	IPR005746; Thioredoxin	Cotton_A_23279	PKS4	71122	-	C/T	-:5	T:10	C:199	Y:1
76	Related Stem length	Ca5	53824790	Ca5_53824790	6.32608e-05	4.19887	intergenic	Cotton_A_23278	TRXF1, ATF1	thioredoxin F-type 1	52348	IPR005746; Thioredoxin	Cotton_A_23279	PKS4	69260	-	A/G	-:8	A:196	R:1	G:10
77	Related Stem length	Ca5	53901739	Ca5_53901739	9.08814e-05	4.04152	intergenic	Cotton_A_23279	PKS4	phytochrome kinase substrate 4	6217	-	Cotton_A_23280	-	31196	IPR007493; Protein of unknown function DUF538	G/A	-:6	A:10	R:2	G:197
78	Related Stem length	Ca5	53911312	Ca5_53911312	5.12991e-05	4.28989	intergenic	Cotton_A_23279	PKS4	phytochrome kinase substrate 4	15790	-	Cotton_A_23280	-	21623	IPR007493; Protein of unknown function DUF538	G/A	A:10	-:6	R:1	G:198
79	Related Stem length	Ca5	53916626	Ca5_53916626	6.27649e-05	4.20228	intergenic	Cotton_A_23279	PKS4	phytochrome kinase substrate 4	21104	-	Cotton_A_23280	-	16309	IPR007493; Protein of unknown function DUF538	G/T	-:8	T:10	K:2	G:195
80	Related Stem length	Ca5	57028695	Ca5_57028695	3.65103e-05	4.43758	intergenic	Cotton_A_21934	-	2-oxoglutarate (2OG) and Fe(II)-dependent oxygenase superfamily protein	25932	IPR005123; Oxoglutarate/iron-dependent oxygenase	Cotton_A_21935	-	18049	IPR005123; Oxoglutarate/iron-dependent oxygenase	A/C	A:9	-:31	M:1	C:174
81	Related Stem length	Ca5	60550370	Ca5_60550370	1.5026e-05	4.82316	intergenic	Cotton_A_28711	-	unknown protein; BEST Arabidopsis thaliana protein match is: unknown protein (TAIR:AT5G08270.1); Has 30201 Blast hits to 17322 proteins in 780 species: Archae - 12; Bacteria - 1396; Metazoa - 17338; Fungi - 3422; Plants - 5037; Viruses - 0; Other Eukaryotes - 2996 (source: NCBI BLink).	7724	-	Cotton_A_28710	CYP86B1	7726	IPR001128; Cytochrome P450	C/T	-:34	T:12	C:169
82	Related Stem length	Ca5	89257575	Ca5_89257575	6.71393e-05	4.17302	downstream	Cotton_A_24287	-	NAD(P)-binding Rossmann-fold superfamily protein		IPR001509; NAD-dependent epimerase/dehydratase	-	-			T/C	-:21	T:17	C:176	Y:1
83	Related Stem length	Ca5	126621453	Ca5_126621453	2.3256e-05	4.63346	intergenic	Cotton_A_02129	UPL1	ubiquitin-protein ligase 1	23074	-	Cotton_A_02130	-	33558	-	T/C	-:51	T:20	C:143	Y:1
84	Related Stem length	Ca6	6117636	Ca6_6117636	3.9071e-05	4.40815	intergenic	Cotton_A_29760	-	Carbohydrate-binding X8 domain superfamily protein	27716	IPR012946; X8	Cotton_A_29759	EIR1, WAV6, ATPIN2, PIN2, AGR, AGR1	8751	IPR004776; Auxin efflux carrier	A/G	-:12	A:69	R:7	G:127
85	Related Stem length	Ca6	15267272	Ca6_15267272	1.34288e-07	6.87196	intergenic	Cotton_A_30352	-	-	281415	-	Cotton_A_18980	LBD4	14318	IPR004883; Lateral organ boundaries, LOB	C/G	S:213	G:2
86	Related Stem length	Ca6	22193878	Ca6_22193878	6.46537e-05	4.18941	intergenic	Cotton_A_19514	bHLH-93	beta HLH protein 93	14530	IPR001092; Helix-loop-helix DNA-binding domain	Cotton_A_19513	-	10649	IPR013078; Histidine phosphatase superfamily, clade-1	A/T	-:23	A:173	T:1	W:18
87	Related Stem length	Ca6	71171857	Ca6_71171857	7.03404e-06	5.1528	intergenic	Cotton_A_13853	-	NADH dehydrogenase family protein	204988	IPR001694; NADH:ubiquinone oxidoreductase, subunit 1/F420H2 oxidoreductase subunit H	Cotton_A_37536	PDR3, ATPDR3	206389	IPR003439; ABC transporter-like	A/C	A:6	-:17	M:16	C:176
88	Related Stem length	Ca6	80208219	Ca6_80208219	1.37884e-05	4.86049	upstream	Cotton_A_04005	-	-		-	-	-			C/A	-:1	A:3	M:205	C:6
89	Related Stem length	Ca6	110096613	Ca6_110096613	7.4363e-06	5.12864	intergenic	Cotton_A_13639	-	-	48381	-	Cotton_A_13640	-	13109	IPR005123; Oxoglutarate/iron-dependent oxygenase	T/A	-:83	A:120	W:1	T:11
90	Related Stem length	Ca6	111305488	Ca6_111305488	9.06617e-05	4.04258	intergenic	Cotton_A_13696	-	disease resistance family protein / LRR family protein	16906	IPR001611; Leucine-rich repeat	Cotton_A_13697	-	1833	IPR005162; Retrotransposon gag protein	G/A	A:8	-:76	G:131
91	Related Stem length	Ca6	112308552	Ca6_112308552	2.0258e-05	4.6934	intronic	Cotton_A_25375	-	RING/U-box superfamily protein		IPR001841; Zinc finger, RING-type	-	-			T/C	-:20	T:12	C:181	Y:2
92	Related Stem length	Ca6	112308719	Ca6_112308719	8.33736e-05	4.07897	intronic	Cotton_A_25375	-	RING/U-box superfamily protein		IPR001841; Zinc finger, RING-type	-	-			G/A	-:19	A:180	R:2	G:14
93	Related Stem length	Ca6	112334291	Ca6_112334291	8.55486e-05	4.06779	upstream	Cotton_A_25379	-	Protein kinase superfamily protein		IPR000719; Protein kinase, catalytic domain	-	-			A/C	-:4	A:13	M:3	C:195
94	Related Stem length	Ca6	112732171	Ca6_112732171	3.3e-05	4.48149	upstream	Cotton_A_22335	-	-		-	-	-			A/C	A:33	-:46	C:136
95	Related Stem length	Ca7	12520514	Ca7_12520514	1.18337e-05	4.92688	intergenic	Cotton_A_13119	-	Clathrin adaptor complexes medium subunit family protein	39220	-	Cotton_A_13120	-	27532	-	T/C	-:4	T:15	C:194	Y:2
96	Related Stem length	Ca7	12560861	Ca7_12560861	4.9699e-05	4.30365	intergenic	Cotton_A_13123	LOL1	lsd one like 1	5386	-	Cotton_A_13124	PIRL4	3812	-	A/G	A:19	-:71	R:2	G:123
97	Related Stem length	Ca7	12657666	Ca7_12657666	3.59991e-05	4.44371	intergenic	Cotton_A_13132	KAO2	ent-kaurenoic acid hydroxylase 2	4587	-	Cotton_A_13133	KAO2	80267	-	A/C	-:7	A:13	M:1	C:194
98	Related Stem length	Ca7	12938949	Ca7_12938949	3.71163e-08	7.43044	intergenic	Cotton_A_13143	APRR2	CheY-like two-component responsive regulator family protein	37085	-	Cotton_A_13144	-	24665	-	A/G	-:20	A:10	G:185
99	Related Stem length	Ca7	12954015	Ca7_12954015	7.98181e-06	5.0979	intergenic	Cotton_A_13143	APRR2	CheY-like two-component responsive regulator family protein	52151	-	Cotton_A_13144	-	9599	-	T/C	-:48	T:13	C:154
100	Related Stem length	Ca7	12954813	Ca7_12954813	9.62017e-06	5.01682	intergenic	Cotton_A_13143	APRR2	CheY-like two-component responsive regulator family protein	52949	-	Cotton_A_13144	-	8801	-	A/G	-:7	A:13	G:195
101	Related Stem length	Ca7	13111056	Ca7_13111056	1.46739e-05	4.83345	intergenic	Cotton_A_13158	HIT1, ATVPS53, VPS53	Membrane trafficking VPS53 family protein	20156	-	Cotton_A_13159	-	8852	-	G/A	-:6	A:193	R:1	G:15
102	Related Stem length	Ca7	13172139	Ca7_13172139	9.07491e-06	5.04216	intergenic	Cotton_A_13163	EMB213, OEP8-, ATOEP8-, TOC75	outer envelope protein of 80 kDa	19728	-	Cotton_A_13164	-	6230	-	A/G	A:21	-:33	R:1	G:160
103	Related Stem length	Ca7	13172758	Ca7_13172758	5.42667e-06	5.26547	intergenic	Cotton_A_13163	EMB213, OEP8-, ATOEP8-, TOC75	outer envelope protein of 80 kDa	20347	-	Cotton_A_13164	-	5611	-	T/C	-:101	T:13	C:101
104	Related Stem length	Ca7	13173447	Ca7_13173447	8.56558e-07	6.06724	intergenic	Cotton_A_13163	EMB213, OEP8-, ATOEP8-, TOC75	outer envelope protein of 80 kDa	21036	-	Cotton_A_13164	-	4922	-	T/C	-:23	T:9	C:181	Y:2
105	Related Stem length	Ca7	13181290	Ca7_13181290	8.48822e-05	4.07118	intergenic	Cotton_A_13164	-	-	2410	-	Cotton_A_13165	-	103106	-	C/T	-:4	T:183	C:22	Y:6
106	Related Stem length	Ca7	13190542	Ca7_13190542	9.54705e-05	4.02013	intergenic	Cotton_A_13164	-	-	11662	-	Cotton_A_13165	-	93854	-	G/A	-:72	A:109	R:11	G:23
107	Related Stem length	Ca7	13192268	Ca7_13192268	4.17005e-05	4.37986	intergenic	Cotton_A_13164	-	-	13388	-	Cotton_A_13165	-	92128	-	A/G	-:4	A:22	R:3	G:186
108	Related Stem length	Ca7	13192350	Ca7_13192350	4.47219e-05	4.34948	intergenic	Cotton_A_13164	-	-	13470	-	Cotton_A_13165	-	92046	-	T/C	-:6	T:22	C:184	Y:3
109	Related Stem length	Ca7	13194030	Ca7_13194030	9.97111e-06	5.00126	intergenic	Cotton_A_13164	-	-	15150	-	Cotton_A_13165	-	90366	-	C/A	-:36	A:158	M:2	C:19
110	Related Stem length	Ca7	13196355	Ca7_13196355	5.6568e-05	4.24743	intergenic	Cotton_A_13164	-	-	17475	-	Cotton_A_13165	-	88041	-	A/C	A:23	-:15	M:1	C:176
111	Related Stem length	Ca7	13196453	Ca7_13196453	4.4114e-05	4.35542	intergenic	Cotton_A_13164	-	-	17573	-	Cotton_A_13165	-	87943	-	G/A	-:25	A:165	R:1	G:24
112	Related Stem length	Ca7	13197637	Ca7_13197637	6.08236e-05	4.21593	intergenic	Cotton_A_13164	-	-	18757	-	Cotton_A_13165	-	86759	-	A/G	-:16	A:22	R:2	G:175
113	Related Stem length	Ca7	13198547	Ca7_13198547	3.95367e-05	4.403	intergenic	Cotton_A_13164	-	-	19667	-	Cotton_A_13165	-	85849	-	T/C	-:13	T:21	C:179	Y:2
114	Related Stem length	Ca7	13199579	Ca7_13199579	5.24973e-05	4.27986	intergenic	Cotton_A_13164	-	-	20699	-	Cotton_A_13165	-	84817	-	A/G	A:23	-:25	R:3	G:164
115	Related Stem length	Ca7	13199908	Ca7_13199908	8.02916e-05	4.09533	intergenic	Cotton_A_13164	-	-	21028	-	Cotton_A_13165	-	84488	-	C/T	-:25	T:164	C:24	Y:2
116	Related Stem length	Ca7	13201196	Ca7_13201196	2.72468e-05	4.56468	intergenic	Cotton_A_13164	-	-	22316	-	Cotton_A_13165	-	83200	-	C/T	-:20	T:171	C:23	Y:1
117	Related Stem length	Ca7	13204408	Ca7_13204408	2.99874e-05	4.52306	intergenic	Cotton_A_13164	-	-	25528	-	Cotton_A_13165	-	79988	-	C/T	-:17	T:175	C:22	Y:1
118	Related Stem length	Ca7	13207224	Ca7_13207224	3.85262e-05	4.41424	intergenic	Cotton_A_13164	-	-	28344	-	Cotton_A_13165	-	77172	-	A/G	-:4	A:22	R:3	G:186
119	Related Stem length	Ca7	13207826	Ca7_13207826	1.82163e-05	4.73954	intergenic	Cotton_A_13164	-	-	28946	-	Cotton_A_13165	-	76570	-	T/C	-:32	T:23	C:160
120	Related Stem length	Ca7	24265673	Ca7_24265673	6.7116e-05	4.17317	intergenic	Cotton_A_20157	ATDGK7, DGK7	diacylglycerol kinase 7	13234	IPR000756; Diacylglycerol kinase, accessory domain	Cotton_A_20158	-	4270	-	G/A	-:25	A:175	R:2	G:13
121	Related Stem length	Ca7	24736720	Ca7_24736720	5.81017e-05	4.23581	intergenic	Cotton_A_25962	CYP86A8, LCR	cytochrome P450, family 86, subfamily A, polypeptide 8	15548	IPR001128; Cytochrome P450	Cotton_A_25963	EMB71, YDA, MAPKKK4	11137	IPR000719; Protein kinase, catalytic domain	G/C	-:5	C:188	G:22
122	Related Stem length	Ca7	24756871	Ca7_24756871	3.72111e-05	4.42933	upstream	Cotton_A_25964	-	NAD(P)-binding Rossmann-fold superfamily protein		IPR002198; Short-chain dehydrogenase/reductase SDR	-	-			T/G	-:41	T:22	K:1	G:151
123	Related Stem length	Ca7	24779737	Ca7_24779737	4.53839e-05	4.3431	upstream	Cotton_A_25967	-	Phosphatidylinositol N-acetyglucosaminlytransferase subunit P-related		IPR022212; Protein of unknown function DUF3741	-	-			A/G	A:19	-:82	R:1	G:113
124	Related Stem length	Ca7	24898284	Ca7_24898284	2.10838e-06	5.67605	intronic	Cotton_A_25975	-	transcription factor jumonji (jmjC) domain-containing protein		IPR001606; ARID/BRIGHT DNA-binding domain	-	-			C/A	-:8	A:183	M:1	C:23
125	Related Stem length	Ca7	24901400	Ca7_24901400	5.79891e-06	5.23665	intronic	Cotton_A_25975	-	transcription factor jumonji (jmjC) domain-containing protein		IPR001606; ARID/BRIGHT DNA-binding domain	-	-			A/G	-:4	A:22	R:2	G:187
126	Related Stem length	Ca7	24902255	Ca7_24902255	1.50251e-05	4.82318	intronic	Cotton_A_25975	-	transcription factor jumonji (jmjC) domain-containing protein		IPR001606; ARID/BRIGHT DNA-binding domain	-	-			T/G	-:9	T:24	G:182
127	Related Stem length	Ca7	24909602	Ca7_24909602	2.68893e-06	5.57042	exonic	Cotton_A_25975	-	transcription factor jumonji (jmjC) domain-containing protein	synonymous	IPR001606; ARID/BRIGHT DNA-binding domain	-	-			A/G	-:9	A:23	G:183
128	Related Stem length	Ca7	24940412	Ca7_24940412	1.46802e-06	5.83327	intronic	Cotton_A_25983	ATGSTT1, GST1-, GSTT1	glutathione S-transferase THETA 1		IPR004045; Glutathione S-transferase, N-terminal	-	-			G/A	A:1	-:1	R:180	G:33
129	Related Stem length	Ca7	24940725	Ca7_24940725	1.8055e-05	4.7434	intronic	Cotton_A_25983	ATGSTT1, GST1-, GSTT1	glutathione S-transferase THETA 1		IPR004045; Glutathione S-transferase, N-terminal	-	-			T/C	-:3	T:38	C:4	Y:170
130	Related Stem length	Ca7	24943906	Ca7_24943906	2.57941e-06	5.58848	intergenic	Cotton_A_25983	ATGSTT1, GST1-, GSTT1	glutathione S-transferase THETA 1	2911	IPR004045; Glutathione S-transferase, N-terminal	Cotton_A_25984	-	11846	IPR000008; C2 calcium-dependent membrane targeting	A/T	A:13	-:99	T:103
131	Related Stem length	Ca7	24947086	Ca7_24947086	7.96485e-05	4.09882	intergenic	Cotton_A_25983	ATGSTT1, GST1-, GSTT1	glutathione S-transferase THETA 1	6091	IPR004045; Glutathione S-transferase, N-terminal	Cotton_A_25984	-	8666	IPR000008; C2 calcium-dependent membrane targeting	T/C	-:22	T:24	C:169
132	Related Stem length	Ca7	24955274	Ca7_24955274	2.30633e-05	4.63708	upstream	Cotton_A_25984	-	C2 calcium/lipid-binding plant phosphoribosyltransferase family protein		IPR000008; C2 calcium-dependent membrane targeting	-	-			A/G	-:15	A:24	G:176
133	Related Stem length	Ca7	24977923	Ca7_24977923	1.35865e-05	4.86689	intergenic	Cotton_A_25984	-	C2 calcium/lipid-binding plant phosphoribosyltransferase family protein	19136	IPR000008; C2 calcium-dependent membrane targeting	Cotton_A_25985	-	49691	-	G/C	-:9	C:182	G:24
134	Related Stem length	Ca7	24982852	Ca7_24982852	6.16124e-05	4.21033	intergenic	Cotton_A_25984	-	C2 calcium/lipid-binding plant phosphoribosyltransferase family protein	24065	IPR000008; C2 calcium-dependent membrane targeting	Cotton_A_25985	-	44762	-	A/G	A:22	-:17	G:176
135	Related Stem length	Ca7	24984635	Ca7_24984635	8.81347e-06	5.05485	intergenic	Cotton_A_25984	-	C2 calcium/lipid-binding plant phosphoribosyltransferase family protein	25848	IPR000008; C2 calcium-dependent membrane targeting	Cotton_A_25985	-	42979	-	T/C	-:6	T:24	C:185
136	Related Stem length	Ca7	24985260	Ca7_24985260	1.66644e-05	4.77821	intergenic	Cotton_A_25984	-	C2 calcium/lipid-binding plant phosphoribosyltransferase family protein	26473	IPR000008; C2 calcium-dependent membrane targeting	Cotton_A_25985	-	42354	-	G/A	-:17	A:174	G:24
137	Related Stem length	Ca7	24992527	Ca7_24992527	6.26528e-06	5.20306	intergenic	Cotton_A_25984	-	C2 calcium/lipid-binding plant phosphoribosyltransferase family protein	33740	IPR000008; C2 calcium-dependent membrane targeting	Cotton_A_25985	-	35087	-	A/G	A:23	-:15	R:1	G:176
138	Related Stem length	Ca7	24992928	Ca7_24992928	7.91483e-05	4.10156	intergenic	Cotton_A_25984	-	C2 calcium/lipid-binding plant phosphoribosyltransferase family protein	34141	IPR000008; C2 calcium-dependent membrane targeting	Cotton_A_25985	-	34686	-	T/C	-:11	T:20	C:182	Y:2
139	Related Stem length	Ca7	25005179	Ca7_25005179	7.9686e-05	4.09862	intergenic	Cotton_A_25984	-	C2 calcium/lipid-binding plant phosphoribosyltransferase family protein	46392	IPR000008; C2 calcium-dependent membrane targeting	Cotton_A_25985	-	22435	-	T/C	-:6	T:23	C:186
140	Related Stem length	Ca7	25016476	Ca7_25016476	1.52094e-05	4.81789	intergenic	Cotton_A_25984	-	C2 calcium/lipid-binding plant phosphoribosyltransferase family protein	57689	IPR000008; C2 calcium-dependent membrane targeting	Cotton_A_25985	-	11138	-	A/C	A:24	-:13	C:178
141	Related Stem length	Ca7	25041494	Ca7_25041494	9.72278e-06	5.01221	intergenic	Cotton_A_25985	-	-	13223	-	Cotton_A_25986	-	13545	-	A/G	A:22	-:40	G:153
142	Related Stem length	Ca7	25053211	Ca7_25053211	8.3259e-06	5.07957	intergenic	Cotton_A_25985	-	-	24940	-	Cotton_A_25986	-	1828	-	G/T	-:58	T:137	K:1	G:19
143	Related Stem length	Ca7	26520730	Ca7_26520730	6.75005e-05	4.17069	intergenic	Cotton_A_41057	-	alpha/beta-Hydrolases superfamily protein	492309	-	Cotton_A_03193	-	19955	-	C/T	-:16	T:31	C:167	Y:1
144	Related Stem length	Ca7	31152826	Ca7_31152826	5.84524e-08	7.2332	intergenic	Cotton_A_26291	-	Protein kinase superfamily protein	7920	IPR000719; Protein kinase, catalytic domain	Cotton_A_26292	-	3933	-	A/G	-:41	A:9	G:165
145	Related Stem length	Ca7	31528122	Ca7_31528122	2.31117e-08	7.63617	intergenic	Cotton_A_26312	ERF5, ATERF-5, ATERF5	ethylene responsive element binding factor 5	4445	IPR001471; Pathogenesis-related transcriptional factor/ERF, DNA-binding	Cotton_A_26313	atnudt8, NUDT8	86689	IPR000086; NUDIX hydrolase domain	T/C	-:5	T:12	C:197	Y:1
146	Related Stem length	Ca7	31529265	Ca7_31529265	3.10798e-07	6.50752	intergenic	Cotton_A_26312	ERF5, ATERF-5, ATERF5	ethylene responsive element binding factor 5	5588	IPR001471; Pathogenesis-related transcriptional factor/ERF, DNA-binding	Cotton_A_26313	atnudt8, NUDT8	85546	IPR000086; NUDIX hydrolase domain	A/G	-:2	A:12	R:2	G:199
147	Related Stem length	Ca7	31602404	Ca7_31602404	2.18528e-08	7.66049	intergenic	Cotton_A_26312	ERF5, ATERF-5, ATERF5	ethylene responsive element binding factor 5	78727	IPR001471; Pathogenesis-related transcriptional factor/ERF, DNA-binding	Cotton_A_26313	atnudt8, NUDT8	12407	IPR000086; NUDIX hydrolase domain	T/C	-:17	T:12	C:186
148	Related Stem length	Ca7	33513007	Ca7_33513007	4.40921e-06	5.35564	intergenic	Cotton_A_27469	QRT2	Pectin lyase-like superfamily protein	41302	IPR000743; Glycoside hydrolase, family 28	Cotton_A_37778	-	24535	IPR000743; Glycoside hydrolase, family 28	A/T	A:7	-:107	T:101
149	Related Stem length	Ca7	33545316	Ca7_33545316	1.26556e-09	8.89772	intergenic	Cotton_A_37777	-	-	3158	-	Cotton_A_37776	-	47422	-	T/C	-:64	T:8	C:143
150	Related Stem length	Ca7	33558968	Ca7_33558968	1.45012e-05	4.83859	intergenic	Cotton_A_37777	-	-	16810	-	Cotton_A_37776	-	33770	-	G/A	-:8	A:192	R:5	G:10
151	Related Stem length	Ca7	33560765	Ca7_33560765	2.94883e-06	5.53035	intergenic	Cotton_A_37777	-	-	18607	-	Cotton_A_37776	-	31973	-	G/A	-:9	A:188	R:10	G:8
152	Related Stem length	Ca7	33565213	Ca7_33565213	4.97417e-06	5.30328	intergenic	Cotton_A_37777	-	-	23055	-	Cotton_A_37776	-	27525	-	C/T	-:4	T:190	C:8	Y:13
153	Related Stem length	Ca7	33568709	Ca7_33568709	7.56275e-09	8.12132	intergenic	Cotton_A_37777	-	-	26551	-	Cotton_A_37776	-	24029	-	T/C	-:64	T:8	C:143
154	Related Stem length	Ca7	33572697	Ca7_33572697	4.93045e-05	4.30711	intergenic	Cotton_A_37777	-	-	30539	-	Cotton_A_37776	-	20041	-	G/A	-:33	A:162	R:11	G:9
155	Related Stem length	Ca7	33606327	Ca7_33606327	6.5201e-05	4.18575	intronic	Cotton_A_37775	HSP81-1, ATHS83, HSP81.1, HSP83, ATHSP9-.1, AtHsp9--1, HSP9-.1	heat shock protein 90.1		IPR001404; Heat shock protein Hsp90	-	-			C/T	-:23	T:172	C:10	Y:10
156	Related Stem length	Ca7	33606633	Ca7_33606633	6.96003e-05	4.15739	intronic	Cotton_A_37775	HSP81-1, ATHS83, HSP81.1, HSP83, ATHSP9-.1, AtHsp9--1, HSP9-.1	heat shock protein 90.1		IPR001404; Heat shock protein Hsp90	-	-			G/A	-:6	A:188	R:13	G:8
157	Related Stem length	Ca7	33606643	Ca7_33606643	8.49391e-06	5.07089	intronic	Cotton_A_37775	HSP81-1, ATHS83, HSP81.1, HSP83, ATHSP9-.1, AtHsp9--1, HSP9-.1	heat shock protein 90.1		IPR001404; Heat shock protein Hsp90	-	-			G/A	-:6	A:191	R:10	G:8
158	Related Stem length	Ca7	33606785	Ca7_33606785	9.55347e-08	7.01984	intronic	Cotton_A_37775	HSP81-1, ATHS83, HSP81.1, HSP83, ATHSP9-.1, AtHsp9--1, HSP9-.1	heat shock protein 90.1		IPR001404; Heat shock protein Hsp90	-	-			G/A	-:2	A:198	R:7	G:8
159	Related Stem length	Ca7	33607751	Ca7_33607751	7.18765e-08	7.14341	intronic	Cotton_A_37775	HSP81-1, ATHS83, HSP81.1, HSP83, ATHSP9-.1, AtHsp9--1, HSP9-.1	heat shock protein 90.1		IPR001404; Heat shock protein Hsp90	-	-			C/T	-:68	T:135	C:7	Y:5
160	Related Stem length	Ca7	33607813	Ca7_33607813	3.13015e-06	5.50444	intronic	Cotton_A_37775	HSP81-1, ATHS83, HSP81.1, HSP83, ATHSP9-.1, AtHsp9--1, HSP9-.1	heat shock protein 90.1		IPR001404; Heat shock protein Hsp90	-	-			C/A	-:57	A:148	M:3	C:7
161	Related Stem length	Ca7	33610737	Ca7_33610737	2.65989e-06	5.57514	intronic	Cotton_A_37775	HSP81-1, ATHS83, HSP81.1, HSP83, ATHSP9-.1, AtHsp9--1, HSP9-.1	heat shock protein 90.1		IPR001404; Heat shock protein Hsp90	-	-			G/A	-:8	A:183	R:16	G:8
162	Related Stem length	Ca7	33616143	Ca7_33616143	4.27891e-09	8.36867	intergenic	Cotton_A_37774	-	Tetratricopeptide repeat (TPR)-like superfamily protein	1674	IPR002885; Pentatricopeptide repeat	Cotton_A_40811	AGL8, FUL	291566	IPR002487; Transcription factor, K-box	G/A	-:78	A:129	G:8
163	Related Stem length	Ca7	33616148	Ca7_33616148	4.27891e-09	8.36867	intergenic	Cotton_A_37774	-	Tetratricopeptide repeat (TPR)-like superfamily protein	1679	IPR002885; Pentatricopeptide repeat	Cotton_A_40811	AGL8, FUL	291561	IPR002487; Transcription factor, K-box	T/A	-:78	A:129	T:8
164	Related Stem length	Ca7	45460284	Ca7_45460284	5.79074e-05	4.23727	intergenic	Cotton_A_19553	-	Acyl-CoA N-acyltransferases (NAT) superfamily protein	1037	IPR000182; GCN5-related N-acetyltransferase GNAT	Cotton_A_19552	-	2297	domain	T/C	-:103	T:17	C:95
165	Related Stem length	Ca7	45575733	Ca7_45575733	3.99982e-05	4.39796	intergenic	Cotton_A_19545	ATGPX4, GPX4	glutathione peroxidase 4	19495	IPR000889; Glutathione peroxidase	Cotton_A_19544	-	16707	-	T/A	-:54	A:135	W:1	T:25
166	Related Stem length	Ca7	45657672	Ca7_45657672	9.96902e-05	4.00135	intergenic	Cotton_A_19533	-	Leucine-rich repeat (LRR) family protein	1834	IPR001611; Leucine-rich repeat	Cotton_A_19532	ATGID1B, GID1B	20252	IPR013094; Alpha/beta hydrolase fold-3	A/G	A:8	-:85	R:1	G:121
167	Related Stem length	Ca7	52518709	Ca7_52518709	2.99328e-06	5.52385	intergenic	Cotton_A_06772	ATNAS4, NAS4	nicotianamine synthase 4	10532	IPR004298; Nicotianamine synthase	Cotton_A_06773	ZFP2, ATZFP2	22495	IPR007087; Zinc finger, C2H2-type	C/G	-:16	C:187	G:12
168	Related Stem length	Ca7	52522400	Ca7_52522400	1.48006e-05	4.82972	intergenic	Cotton_A_06772	ATNAS4, NAS4	nicotianamine synthase 4	14223	IPR004298; Nicotianamine synthase	Cotton_A_06773	ZFP2, ATZFP2	18804	IPR007087; Zinc finger, C2H2-type	T/C	-:104	T:99	C:12
169	Related Stem length	Ca7	52522712	Ca7_52522712	3.10275e-05	4.50825	intergenic	Cotton_A_06772	ATNAS4, NAS4	nicotianamine synthase 4	14535	IPR004298; Nicotianamine synthase	Cotton_A_06773	ZFP2, ATZFP2	18492	IPR007087; Zinc finger, C2H2-type	A/C	A:116	-:90	M:2	C:7
170	Related Stem length	Ca7	52532523	Ca7_52532523	2.16093e-05	4.66536	intergenic	Cotton_A_06772	ATNAS4, NAS4	nicotianamine synthase 4	24346	IPR004298; Nicotianamine synthase	Cotton_A_06773	ZFP2, ATZFP2	8681	IPR007087; Zinc finger, C2H2-type	C/T	-:17	T:13	C:185
171	Related Stem length	Ca7	52532536	Ca7_52532536	2.44449e-05	4.61181	intergenic	Cotton_A_06772	ATNAS4, NAS4	nicotianamine synthase 4	24359	IPR004298; Nicotianamine synthase	Cotton_A_06773	ZFP2, ATZFP2	8668	IPR007087; Zinc finger, C2H2-type	C/T	-:17	T:13	C:185
172	Related Stem length	Ca7	52533354	Ca7_52533354	5.35291e-05	4.27141	intergenic	Cotton_A_06772	ATNAS4, NAS4	nicotianamine synthase 4	25177	IPR004298; Nicotianamine synthase	Cotton_A_06773	ZFP2, ATZFP2	7850	IPR007087; Zinc finger, C2H2-type	T/C	-:68	T:136	C:11
173	Related Stem length	Ca7	53073629	Ca7_53073629	1.9376e-06	5.71274	intergenic	Cotton_A_06826	MYB83, AtMYB83	myb domain protein 83	10958	IPR001005; SANT domain, DNA binding	Cotton_A_06827	FRD3, MAN1, ATFRD3	14228	IPR002528; Multi antimicrobial extrusion protein	A/G	-:22	A:170	R:22	G:1
174	Related Stem length	Ca7	76886584	Ca7_76886584	3.19354e-08	7.49573	intergenic	Cotton_A_29708	-	-	154915	IPR001092; Helix-loop-helix DNA-binding domain	Cotton_A_35902	-	84560	-	C/T	-:40	T:165	C:8	Y:2
175	Related Stem length	Ca7	76886609	Ca7_76886609	3.53219e-08	7.45196	intergenic	Cotton_A_29708	-	-	154940	IPR001092; Helix-loop-helix DNA-binding domain	Cotton_A_35902	-	84535	-	A/G	A:8	-:52	R:2	G:153
176	Related Stem length	Ca7	76887647	Ca7_76887647	2.65533e-08	7.57588	intergenic	Cotton_A_29708	-	-	155978	IPR001092; Helix-loop-helix DNA-binding domain	Cotton_A_35902	-	83497	-	A/T	A:6	-:103	T:106
177	Related Stem length	Ca7	76911234	Ca7_76911234	8.3168e-09	8.08004	intergenic	Cotton_A_29708	-	-	179565	IPR001092; Helix-loop-helix DNA-binding domain	Cotton_A_35902	-	59910	-	T/A	A:121	-:86	T:8
178	Related Stem length	Ca7	76913902	Ca7_76913902	4.67412e-05	4.3303	intergenic	Cotton_A_29708	-	-	182233	IPR001092; Helix-loop-helix DNA-binding domain	Cotton_A_35902	-	57242	-	A/C	A:10	-:43	M:5	C:157
179	Related Stem length	Ca7	76915483	Ca7_76915483	2.33984e-05	4.63081	intergenic	Cotton_A_29708	-	-	183814	IPR001092; Helix-loop-helix DNA-binding domain	Cotton_A_35902	-	55661	-	C/G	S:8	-:17	C:7	G:183
180	Related Stem length	Ca7	76915512	Ca7_76915512	1.3017e-05	4.88549	intergenic	Cotton_A_29708	-	-	183843	IPR001092; Helix-loop-helix DNA-binding domain	Cotton_A_35902	-	55632	-	T/A	-:12	A:188	W:8	T:7
181	Related Stem length	Ca7	76917012	Ca7_76917012	1.96254e-06	5.70718	intergenic	Cotton_A_29708	-	-	185343	IPR001092; Helix-loop-helix DNA-binding domain	Cotton_A_35902	-	54132	-	C/A	-:26	A:172	M:10	C:7
182	Related Stem length	Ca7	76918845	Ca7_76918845	3.30101e-07	6.48135	intergenic	Cotton_A_29708	-	-	187176	IPR001092; Helix-loop-helix DNA-binding domain	Cotton_A_35902	-	52299	-	G/A	A:120	-:85	R:3	G:7
183	Related Stem length	Ca7	76964079	Ca7_76964079	3.7172e-07	6.42978	intergenic	Cotton_A_29708	-	-	232410	IPR001092; Helix-loop-helix DNA-binding domain	Cotton_A_35902	-	7065	-	G/A	-:82	A:126	G:7
184	Related Stem length	Ca7	77000314	Ca7_77000314	1.95406e-06	5.70906	intergenic	Cotton_A_35901	SP1L5	SPIRAL1-like5	12698	-	Cotton_A_35900	-	71207	-	G/T	-:103	T:96	K:4	G:12
185	Related Stem length	Ca7	77000431	Ca7_77000431	6.19952e-09	8.20764	intergenic	Cotton_A_35901	SP1L5	SPIRAL1-like5	12815	-	Cotton_A_35900	-	71090	-	A/G	A:8	-:84	G:123
186	Related Stem length	Ca7	77000536	Ca7_77000536	3.13271e-07	6.50408	intergenic	Cotton_A_35901	SP1L5	SPIRAL1-like5	12920	-	Cotton_A_35900	-	70985	-	A/T	A:8	-:52	W:2	T:153
187	Related Stem length	Ca7	77000684	Ca7_77000684	3.16243e-05	4.49998	intergenic	Cotton_A_35901	SP1L5	SPIRAL1-like5	13068	-	Cotton_A_35900	-	70837	-	G/T	-:37	T:157	K:12	G:9
188	Related Stem length	Ca7	77000900	Ca7_77000900	9.44832e-08	7.02465	intergenic	Cotton_A_35901	SP1L5	SPIRAL1-like5	13284	-	Cotton_A_35900	-	70621	-	C/G	S:8	-:29	C:10	G:168
189	Related Stem length	Ca7	77001067	Ca7_77001067	7.91384e-09	8.10161	intergenic	Cotton_A_35901	SP1L5	SPIRAL1-like5	13451	-	Cotton_A_35900	-	70454	-	C/T	-:27	T:176	C:7	Y:5
190	Related Stem length	Ca7	77001400	Ca7_77001400	9.12593e-05	4.03972	intergenic	Cotton_A_35901	SP1L5	SPIRAL1-like5	13784	-	Cotton_A_35900	-	70121	-	C/T	-:13	T:160	C:9	Y:33
191	Related Stem length	Ca7	77001820	Ca7_77001820	2.57442e-06	5.58932	intergenic	Cotton_A_35901	SP1L5	SPIRAL1-like5	14204	-	Cotton_A_35900	-	69701	-	G/A	-:17	A:179	R:10	G:9
192	Related Stem length	Ca7	77004962	Ca7_77004962	4.40691e-09	8.35587	intergenic	Cotton_A_35901	SP1L5	SPIRAL1-like5	17346	-	Cotton_A_35900	-	66559	-	A/G	A:8	-:61	G:146
193	Related Stem length	Ca7	77005433	Ca7_77005433	7.56073e-05	4.12144	intergenic	Cotton_A_35901	SP1L5	SPIRAL1-like5	17817	-	Cotton_A_35900	-	66088	-	A/T	A:7	-:22	W:11	T:175
194	Related Stem length	Ca7	77059747	Ca7_77059747	4.72448e-08	7.32565	intergenic	Cotton_A_35901	SP1L5	SPIRAL1-like5	72131	-	Cotton_A_35900	-	11774	-	A/C	A:8	-:58	M:1	C:148
195	Related Stem length	Ca7	77071878	Ca7_77071878	2.92841e-06	5.53337	downstream	Cotton_A_35900	-	-		-	-	-			C/A	-:5	A:199	M:1	C:10
196	Related Stem length	Ca7	77073039	Ca7_77073039	7.04895e-07	6.15188	upstream	Cotton_A_35899	-	-		-	-	-			G/A	A:168	-:38	G:9
197	Related Stem length	Ca7	77073963	Ca7_77073963	4.19249e-07	6.37753	downstream	Cotton_A_35899	-	-		-	-	-			C/T	-:80	T:127	C:7	Y:1
198	Related Stem length	Ca7	77109914	Ca7_77109914	8.69789e-06	5.06059	intergenic	Cotton_A_35899	-	-	36658	-	Cotton_A_35898	BEL1	76462	IPR001356; Homeobox	T/C	-:91	T:7	C:117
199	Related Stem length	Ca7	77110039	Ca7_77110039	4.26191e-07	6.3704	intergenic	Cotton_A_35899	-	-	36783	-	Cotton_A_35898	BEL1	76337	IPR001356; Homeobox	G/A	-:87	A:121	G:7
200	Related Stem length	Ca7	80441544	Ca7_80441544	7.45012e-05	4.12784	intergenic	Cotton_A_24476	AGL1-4	AGAMOUS-like 104	204325	IPR002100; Transcription factor, MADS-box	Cotton_A_24475	-	23636	IPR000782; FAS1 domain	T/C	-:59	T:9	C:115	Y:32
201	Related Stem length	Ca7	88657088	Ca7_88657088	7.05006e-07	6.15181	intergenic	Cotton_A_05155	-	Major facilitator superfamily protein	8965	IPR010658; Nodulin-like	Cotton_A_05154	-	60219	IPR010658; Nodulin-like	T/G	-:16	T:11	K:1	G:187
202	Related Stem length	Ca7	92714877	Ca7_92714877	8.1326e-05	4.08977	intergenic	Cotton_A_18403	RPN1A, ATRPN1A	26S proteasome regulatory subunit S2 1A	3584	-	Cotton_A_18402	CPN60B, LEN1	11331	IPR002423; Chaperonin Cpn60/TCP-1	T/C	-:5	T:51	C:158	Y:1
203	Related Stem length	Ca8	21397056	Ca8_21397056	9.68566e-05	4.01387	intergenic	Cotton_A_18824	-	MATE efflux family protein	70389	IPR002528; Multi antimicrobial extrusion protein	Cotton_A_18823	-	187925	-	T/C	-:63	T:95	C:10	Y:47
204	Related Stem length	Ca8	29768441	Ca8_29768441	8.90473e-05	4.05038	intergenic	Cotton_A_35112	BXL1, ATBXL1	beta-xylosidase 1	128382	IPR001764; Glycoside hydrolase, family 3, N-terminal	Cotton_A_17398	-	761151	-	T/C	-:17	T:167	C:1	Y:30
205	Related Stem length	Ca8	63560582	Ca8_63560582	9.91129e-05	4.00387	intergenic	Cotton_A_10196	-	-	91416	-	Cotton_A_10195	-	19787	IPR002225; 3-beta hydroxysteroid dehydrogenase/isomerase	C/A	-:11	A:16	M:1	C:187
206	Related Stem length	Ca8	63566014	Ca8_63566014	2.17671e-05	4.6622	intergenic	Cotton_A_10196	-	-	96848	-	Cotton_A_10195	-	14355	IPR002225; 3-beta hydroxysteroid dehydrogenase/isomerase	T/C	-:19	T:183	C:12	Y:1
207	Related Stem length	Ca8	63568542	Ca8_63568542	3.42347e-05	4.46553	intergenic	Cotton_A_10196	-	-	99376	-	Cotton_A_10195	-	11827	IPR002225; 3-beta hydroxysteroid dehydrogenase/isomerase	G/T	-:10	T:14	K:3	G:188
208	Related Stem length	Ca8	75980640	Ca8_75980640	4.70938e-05	4.32704	intergenic	Cotton_A_28833	-	phosphoglucosamine mutase family protein	348519	-	Cotton_A_38243	YAK1	164948	IPR011009; Protein kinase-like domain	T/G	-:27	T:17	K:1	G:170
209	Related Stem length	Ca8	76361490	Ca8_76361490	2.75803e-06	5.5594	intergenic	Cotton_A_39175	-	Kunitz family trypsin and protease inhibitor protein	5618	IPR002160; Proteinase inhibitor I3, Kunitz legume	Cotton_A_39174	PUB24	1839	-	T/C	-:95	T:109	C:1	Y:10
210	Related Stem length	Ca8	89796702	Ca8_89796702	1.13138e-05	4.94639	intergenic	Cotton_A_17544	-	Leucine-rich repeat protein kinase family protein	1666	IPR001611; Leucine-rich repeat	Cotton_A_17543	PGP11	3455	IPR003439; ABC transporter-like	T/C	-:63	T:12	C:140
211	Related Stem length	Ca9	11145620	Ca9_11145620	6.98145e-05	4.15605	intergenic	Cotton_A_34010	-	Protein of unknown function, DUF617	127743	IPR006460; Protein of unknown function DUF617, plant	Cotton_A_34011	-	6342	IPR008803; Root hair defective 3 GTP-binding	C/T	C:5	Y:210
212	Related Stem length	Ca9	29330102	Ca9_29330102	8.69797e-05	4.06058	downstream	Cotton_A_01994	GAS41, TAF14B	YEATS family protein		IPR005033; YEATS	-	-			A/C	-:4	A:182	M:2	C:27
213	Related Stem length	Ca9	33718913	Ca9_33718913	7.25335e-05	4.13946	intergenic	Cotton_A_15768	HMG1, HMGR1, AtHMGR1	hydroxy methylglutaryl CoA reductase 1	292398	IPR002202; Hydroxymethylglutaryl-CoA reductase, class I/II	Cotton_A_21004	-	102207	IPR005269; Cytokinin riboside 5'-monophosphate phosphoribohydrolase LOG	A/T	A:5	-:86	T:112	W:12
214	Related Stem length	Ca9	51989443	Ca9_51989443	6.72796e-05	4.17212	intergenic	Cotton_A_22626	-	unknown protein; FUNCTIONS IN: molecular_function unknown; INVOLVED IN: biological_process unknown; LOCATED IN: endomembrane system; EXPRESSED IN: 17 plant structures; EXPRESSED DURING: 10 growth stages; BEST Arabidopsis thaliana protein match is: unknown protein (TAIR:AT1G17030.1); Has 72 Blast hits to 72 proteins in 13 species: Archae - 0; Bacteria - 0; Metazoa - 0; Fungi - 0; Plants - 71; Viru…	21302	-	Cotton_A_22625	PGP21	64916	IPR001140; ABC transporter, transmembrane domain	A/G	A:15	-:97	R:1	G:102
215	Related Stem length	Ca9	55581851	Ca9_55581851	2.37937e-05	4.62354	intergenic	Cotton_A_30793	-	-	6077	-	Cotton_A_30794	CRK	19073	IPR000719; Protein kinase, catalytic domain	A/T	A:7	-:105	W:5	T:98
216	Related Stem length	Ca9	65001388	Ca9_65001388	5.18521e-05	4.28523	intergenic	Cotton_A_28345	-	Plant protein 1589 of unknown function	14773	IPR006476; Conserved hypothetical protein CHP01589, plant	Cotton_A_28344	-	21622	-	A/T	A:8	-:66	T:141
217	Related Stem length	Ca9	89627339	Ca9_89627339	1.19494e-05	4.92265	intergenic	Cotton_A_26431	-	D-arabinono-1,4-lactone oxidase family protein	15599	-	Cotton_A_26430	-	41087	IPR006501; Pectinesterase inhibitor	T/A	-:57	A:149	T:8	W:1
218	Related Stem length	Ca9	107939907	Ca9_107939907	1.99482e-05	4.7001	intergenic	Cotton_A_04444	-	Aluminium activated malate transporter family protein	30507	IPR020966; Malate transporter, aliminium toerance	Cotton_A_04443	-	44473	IPR001012; UBX	C/T	-:87	T:6	C:121	Y:1
219	Related Stem length	Ca10	8896025	Ca10_8896025	9.40223e-05	4.02677	intergenic	Cotton_A_38305	-	Transducin/WD40 repeat-like superfamily protein	6276	IPR001680; WD40 repeat	Cotton_A_38306	-	8357	IPR000719; Protein kinase, catalytic domain	T/C	-:17	T:11	C:184	Y:3
220	Related Stem length	Ca10	12673721	Ca10_12673721	5.9433e-05	4.22597	intergenic	Cotton_A_25959	-	Major facilitator superfamily protein	171497	IPR003663; Sugar/inositol transporter	Cotton_A_36272	-	243307	IPR010420; Castor/Pollux ion channel	C/A	-:5	A:16	M:2	C:192
221	Related Stem length	Ca10	29157526	Ca10_29157526	1.53506e-06	5.81387	intergenic	Cotton_A_09815	-	-	347517	-	Cotton_A_09816	-	9784	-	G/A	A:1	-:1	R:212	G:1
222	Related Stem length	Ca10	29912668	Ca10_29912668	8.48778e-05	4.07121	intronic	Cotton_A_09881	-	-			Cotton_A_09882	-			T/C	-:70	T:134	C:10	Y:1
223	Related Stem length	Ca10	45871899	Ca10_45871899	4.67673e-05	4.33006	intergenic	Cotton_A_33069	-	Tetratricopeptide repeat (TPR)-like superfamily protein	19646	IPR002885; Pentatricopeptide repeat	Cotton_A_33070	-	15815	-	A/G	A:111	-:98	G:6
224	Related Stem length	Ca10	45871909	Ca10_45871909	3.98349e-05	4.39974	intergenic	Cotton_A_33069	-	Tetratricopeptide repeat (TPR)-like superfamily protein	19656	IPR002885; Pentatricopeptide repeat	Cotton_A_33070	-	15805	-	A/G	A:113	-:96	G:6
225	Related Stem length	Ca10	49538574	Ca10_49538574	3.36753e-05	4.47269	intergenic	Cotton_A_20563	-	-	2100	IPR011257; DNA glycosylase	Cotton_A_20562	-	12772	-	A/G	A:13	-:33	G:169
226	Related Stem length	Ca10	73970697	Ca10_73970697	8.96039e-05	4.04767	intergenic	Cotton_A_07779	TGA1-, bZIP65	bZIP transcription factor family protein	78015	IPR004827; Basic-leucine zipper bZIP	Cotton_A_07778	-	6728	transcription factor	T/C	-:18	T:18	C:177	Y:2
227	Related Stem length	Ca10	77392015	Ca10_77392015	4.98365e-05	4.30245	intergenic	Cotton_A_12056	-	Transmembrane amino acid transporter family protein	3477	IPR013057; Amino acid transporter, transmembrane	Cotton_A_12055	EMB24, ATASP38, PCS1	2583	IPR001461; Peptidase A1	G/A	A:128	-:68	G:19
228	Related Stem length	Ca10	93632398	Ca10_93632398	6.38832e-05	4.19461	exonic	Cotton_A_19242	CLPX	CLP protease regulatory subunit X	synonymous	IPR013093; ATPase, AAA-2	-	-			T/C	-:10	T:16	C:187	Y:2
229	Related Stem length	Ca11	23425235	Ca11_23425235	3.70343e-05	4.4314	intergenic	Cotton_A_38557	-	-	118234	-	Cotton_A_35678	-	118482	IPR013026; Tetratricopeptide repeat-containing	T/A	A:57	-:59	W:49	T:50
230	Related Stem length	Ca11	24834527	Ca11_24834527	9.28052e-05	4.03243	intergenic	Cotton_A_40738	-	Protein of unknown function, DUF599	132385	IPR006747; Protein of unknown function DUF599	Cotton_A_38869	-	509312	IPR019378; GDP-fucose protein O-fucosyltransferase	G/A	A:102	-:104	R:5	G:4
231	Related Stem length	Ca11	29408245	Ca11_29408245	1.03007e-05	4.98713	intergenic	Cotton_A_35430	-	-	133149	-	Cotton_A_35431	-	27571	-	A/G	-:1	A:175	R:38	G:1
232	Related Stem length	Ca11	69974805	Ca11_69974805	2.28829e-05	4.64049	intergenic	Cotton_A_30332	-	unknown protein; Has 169 Blast hits to 168 proteins in 75 species: Archae - 0; Bacteria - 0; Metazoa - 49; Fungi - 68; Plants - 46; Viruses - 0; Other Eukaryotes - 6 (source: NCBI BLink).	7497	IPR016024; Armadillo-type fold	Cotton_A_30331	-	3880	IPR001810; F-box domain, cyclin-like	A/C	A:119	-:86	C:10
233	Related Stem length	Ca11	92511476	Ca11_92511476	4.01354e-05	4.39647	intergenic	Cotton_A_26192	-	alpha/beta-Hydrolases superfamily protein	18265	IPR022742; Alpha/beta hydrolase, N-terminal	Cotton_A_26191	KCS19	50792	IPR013601; FAE1/Type III polyketide synthase-like protein	C/T	-:14	T:22	C:178	Y:1
234	Related Stem length	Ca11	92515670	Ca11_92515670	3.31652e-05	4.47932	intergenic	Cotton_A_26192	-	alpha/beta-Hydrolases superfamily protein	22459	IPR022742; Alpha/beta hydrolase, N-terminal	Cotton_A_26191	KCS19	46598	IPR013601; FAE1/Type III polyketide synthase-like protein	C/T	-:13	T:24	C:178
235	Related Stem length	Ca11	92929585	Ca11_92929585	1.33572e-06	5.87428	intergenic	Cotton_A_26179	LBD1	LOB domain-containing protein 1	88275	IPR004883; Lateral organ boundaries, LOB	Cotton_A_26178	-	19291	IPR003890; MIF4G-like, type 3	A/C	A:10	-:39	M:2	C:164
236	Related Stem length	Ca11	95107520	Ca11_95107520	2.90821e-05	4.53637	downstream	Cotton_A_24825	-	Cox19-like CHCH family protein		IPR010625; CHCH	-	-			T/G	-:15	T:185	K:2	G:13
237	Related Stem length	Ca12	70573256	Ca12_70573256	7.35082e-06	5.13366	intergenic	Cotton_A_00271	-	unknown protein; BEST Arabidopsis thaliana protein match is: unknown protein (TAIR:AT1G08035.1); Has 18 Blast hits to 18 proteins in 6 species: Archae - 0; Bacteria - 0; Metazoa - 0; Fungi - 0; Plants - 18; Viruses - 0; Other Eukaryotes - 0 (source: NCBI BLink).	20152	-	Cotton_A_39787	-	39877	IPR002653; Zinc finger, A20-type	T/A	-:3	T:185	W:27
238	Related Stem length	Ca12	85707277	Ca12_85707277	6.93691e-05	4.15883	intergenic	Cotton_A_39397	-	-	17395	-	Cotton_A_29896	-	68676	IPR000719; Protein kinase, catalytic domain	A/G	A:12	-:79	G:124
239	Related Stem length	Ca13	7594243	Ca13_7594243	7.7831e-06	5.10885	intergenic	Cotton_A_00759	-	T-complex protein 11	5599	IPR008862; T-complex 11	Cotton_A_00758	SHM6	4848	IPR001085; Serine hydroxymethyltransferase	A/G	A:21	-:80	R:2	G:112
240	Related Stem length	Ca13	8358606	Ca13_8358606	8.82561e-05	4.05426	upstream	Cotton_A_00663	-	SAUR-like auxin-responsive protein family		IPR003676; Auxin responsive SAUR protein	-	-			G/A	-:66	A:135	G:14
241	Related Stem length	Ca13	16507975	Ca13_16507975	5.1319e-05	4.28972	intergenic	Cotton_A_19613	GTA-2, GTA2	global transcription factor group A2	142214	IPR005100; Transcription elongation factor Spt5, NGN domain	Cotton_A_19614	PIN6	69333	IPR004776; Auxin efflux carrier	G/T	-:1	K:57	G:157
242	Related Stem length	Ca13	16535934	Ca13_16535934	2.02292e-05	4.69402	intergenic	Cotton_A_19613	GTA-2, GTA2	global transcription factor group A2	170173	IPR005100; Transcription elongation factor Spt5, NGN domain	Cotton_A_19614	PIN6	41374	IPR004776; Auxin efflux carrier	G/C	S:1	-:97	C:85	G:32
243	Related Stem length	Ca13	24533923	Ca13_24533923	4.06189e-05	4.39127	intergenic	Cotton_A_22435	-	Protein kinase superfamily protein	550205	IPR000719; Protein kinase, catalytic domain	Cotton_A_22436	-	21236	-	G/C	-:23	C:176	G:16
244	Related Stem length	Ca13	34415879	Ca13_34415879	4.70124e-05	4.32779	intergenic	Cotton_A_35950	-	Tetratricopeptide repeat (TPR)-like superfamily protein	69346	IPR002885; Pentatricopeptide repeat	Cotton_A_34126	-	20256	-	C/T	-:18	T:180	C:15	Y:2
245	Related Stem length	Ca13	34469450	Ca13_34469450	4.11818e-05	4.38529	intergenic	Cotton_A_34129	-	-	3707	-	Cotton_A_34130	-	20068	IPR021910; Protein of unknown function DUF3522	T/C	-:16	T:11	C:186	Y:2
246	Related Stem length	Ca13	40250567	Ca13_40250567	9.03345e-05	4.04415	intergenic	Cotton_A_40212	-	-	18917	-	Cotton_A_40655	-	197754	-	T/G	-:22	T:126	K:62	G:5
247	Related Stem length	Ca13	50444852	Ca13_50444852	1.30594e-05	4.88408	intergenic	Cotton_A_08723	-	DNA-binding enhancer protein-related	21307	-	Cotton_A_08724	-	10134	IPR001932; Protein phosphatase 2C-like	T/G	-:65	T:23	K:2	G:125
248	Related Stem length	Ca13	56660240	Ca13_56660240	7.55609e-06	5.1217	intergenic	Cotton_A_24538	-	unknown protein; Has 25 Blast hits to 25 proteins in 10 species: Archae - 0; Bacteria - 0; Metazoa - 0; Fungi - 0; Plants - 25; Viruses - 0; Other Eukaryotes - 0 (source: NCBI BLink).	21784	-	Cotton_A_24537	BLI, KOS1	1456	-	A/T	A:9	-:77	T:129
249	Related Stem length	chrUN	15578883	chrUN_15578883	9.92197e-05	4.0034	intergenic	Cotton_A_36860	-	-	49054	IPR002048; Calcium-binding EF-hand	Cotton_A_39961	-	404018	IPR000192; Aminotransferase, class V/Cysteine desulfurase	T/A	-:48	A:150	T:2	W:15
250	Related Stem length	chrUN	81545799	chrUN_81545799	2.90345e-05	4.53709	intronic	Cotton_A_36824	-	-		IPR000878; Tetrapyrrole methylase	-	-			A/T	-:5	A:19	W:3	T:188
251	Related Stem length	chrUN	114078269	chrUN_114078269	4.39845e-05	4.3567	intergenic	Cotton_A_41106	-	-	134069	-	Cotton_A_40579	-	59294	-	T/G	-:3	T:13	K:193	G:6
252	Related Stem length	chrUN	122405809	chrUN_122405809	3.93919e-05	4.40459	downstream	Cotton_A_41195	-	-		-	-	-			T/C	-:79	T:12	C:124
253	Related Stem length	chrUN	143138805	chrUN_143138805	2.48196e-05	4.60521	intergenic	Cotton_A_40641	-	-	35774	-	Cotton_A_40790	-	171976	-	A/T	-:95	A:97	T:5	W:18
254	Related Stem length	chrUN	144083235	chrUN_144083235	2.34956e-05	4.62901	intergenic	Cotton_A_40817	-	-	182802	-	Cotton_A_40606	-	160594	IPR000490; Glycoside hydrolase, family 17	G/A	A:4	-:12	R:13	G:186
255	Related Stem length	chrUN	152097338	chrUN_152097338	7.07173e-06	5.15047	intergenic	Cotton_A_40573	-	-	153712	IPR002495; Glycosyl transferase, family 8	Cotton_A_40704	-	157762	IPR004367; Cyclin, C-terminal	T/C	C:8	Y:207
	Related Water content
1	Related Water content	Ca1	19338467	Ca1_19338467	3.76315e-07	6.42445	intronic	Cotton_A_33581	-	FUNCTIONS IN: molecular_function unknown; INVOLVED IN: mitochondrial proton-transporting ATP synthase complex assembly; LOCATED IN: mitochondrial inner membrane; EXPRESSED IN: 18 plant structures; EXPRESSED DURING: 7 growth stages; CONTAINS InterPro DOMAIN/s: ATPase assembly factor ATP10, mitochondria (InterPro:IPR007849); Has 168 Blast hits to 168 proteins in 86 species: Archae - 6; Bacteria - 0…		IPR007849; ATPase assembly factor ATP10, mitochondria	-	-			T/G	K:212	G:3
2	Related Water content	Ca1	33638554	Ca1_33638554	5.96338e-05	4.22451	intergenic	Cotton_A_31827	-	C2H2-type zinc finger family protein	223039	IPR007087; Zinc finger, C2H2-type	Cotton_A_38824	-	94571	-	A/C	-:18	A:177	M:20
3	Related Water content	Ca1	34081277	Ca1_34081277	2.12833e-08	7.67196	intergenic	Cotton_A_38821	ERF1, ATERF1	ethylene response factor 1	249294	IPR001471; Pathogenesis-related transcriptional factor/ERF, DNA-binding	Cotton_A_29916	ATCCT2, CCT2	16960	IPR004820; Cytidylyltransferase	C/T	C:1	Y:214
4	Related Water content	Ca1	59220185	Ca1_59220185	2.6634e-05	4.57456	intergenic	Cotton_A_20466	IAA18	indole-3-acetic acid inducible 18	2115	IPR003311; AUX/IAA protein	Cotton_A_20465	ATTIM17-1, TIM17-1	1490	IPR003397; Mitochondrial inner membrane translocase complex, subunit Tim17/22	T/G	-:20	T:156	K:4	G:35
5	Related Water content	Ca1	67229001	Ca1_67229001	6.21209e-05	4.20676	intergenic	Cotton_A_03646	-	-	3120	-	Cotton_A_03647	CLPC, ATHSP93-V, HSP93-V, DCA1, CLPC1	4063	IPR001270; Chaperonin ClpA/B	A/T	-:59	A:135	W:2	T:19
6	Related Water content	Ca1	95217570	Ca1_95217570	9.86933e-05	4.00571	intergenic	Cotton_A_25818	ATPT2, PHT1;4	phosphate transporter 1;4	25723	IPR005828; General substrate transporter	Cotton_A_25817	ATBZIP42, bZIP42	86861	IPR004827; Basic-leucine zipper bZIP	A/C	-:68	A:139	M:1	C:7
7	Related Water content	Ca1	95275922	Ca1_95275922	8.16551e-05	4.08802	intergenic	Cotton_A_25818	ATPT2, PHT1;4	phosphate transporter 1;4	84075	IPR005828; General substrate transporter	Cotton_A_25817	ATBZIP42, bZIP42	28509	IPR004827; Basic-leucine zipper bZIP	C/T	-:1	T:12	C:200	Y:2
8	Related Water content	Ca1	112049475	Ca1_112049475	1.22471e-05	4.91197	upstream	Cotton_A_38086	AtFAAH, FAAH	fatty acid amide hydrolase		IPR000120; Amidase	-	-			A/T	A:170	-:36	T:9
9	Related Water content	Ca1	131816746	Ca1_131816746	6.21232e-05	4.20675	intergenic	Cotton_A_41055	-	Pectate lyase family protein	17945	IPR002022; Pectate lyase/Amb allergen	Cotton_A_40401	-	289658	IPR000668; Peptidase C1A, papain C-terminal	G/A	-:4	R:27	G:184
10	Related Water content	Ca1	140254185	Ca1_140254185	6.60861e-05	4.17989	intergenic	Cotton_A_05955	-	Protein of unknown function (DUF668)	17173	IPR007700; Protein of unknown function DUF668	Cotton_A_05954	-	8313	IPR000719; Protein kinase, catalytic domain	C/A	-:22	A:28	M:2	C:163
11	Related Water content	Ca1	140326726	Ca1_140326726	9.59566e-05	4.01793	intergenic	Cotton_A_05952	ZFP6	zinc finger protein 6	37929	IPR007087; Zinc finger, C2H2-type	Cotton_A_05951	-	1898	-	G/A	A:31	-:12	R:3	G:169
12	Related Water content	Ca1	141079688	Ca1_141079688	1.01266e-06	5.99454	intergenic	Cotton_A_05902	-	-	4708	-	Cotton_A_05901	-	2933	IPR002139; Ribokinase	C/T	-:53	T:8	C:152	Y:2
13	Related Water content	Ca2	3024873	Ca2_3024873	6.97368e-06	5.15654	intergenic	Cotton_A_22020	ATNEK4, NEK4	NIMA-related kinase 4	10822	IPR000719; Protein kinase, catalytic domain	Cotton_A_22019	SULTR3;1, AST12	9054	IPR002645; Sulphate transporter/antisigma-factor antagonist STAS	T/A	-:34	A:21	W:4	T:156
14	Related Water content	Ca2	3026237	Ca2_3026237	2.00116e-07	6.69872	intergenic	Cotton_A_22020	ATNEK4, NEK4	NIMA-related kinase 4	12186	IPR000719; Protein kinase, catalytic domain	Cotton_A_22019	SULTR3;1, AST12	7690	IPR002645; Sulphate transporter/antisigma-factor antagonist STAS	A/G	-:81	A:121	G:13
15	Related Water content	Ca2	3026279	Ca2_3026279	7.97782e-06	5.09812	intergenic	Cotton_A_22020	ATNEK4, NEK4	NIMA-related kinase 4	12228	IPR000719; Protein kinase, catalytic domain	Cotton_A_22019	SULTR3;1, AST12	7648	IPR002645; Sulphate transporter/antisigma-factor antagonist STAS	A/T	-:55	A:143	T:17
16	Related Water content	Ca2	3026950	Ca2_3026950	3.05046e-05	4.51563	intergenic	Cotton_A_22020	ATNEK4, NEK4	NIMA-related kinase 4	12899	IPR000719; Protein kinase, catalytic domain	Cotton_A_22019	SULTR3;1, AST12	6977	IPR002645; Sulphate transporter/antisigma-factor antagonist STAS	T/A	-:12	A:26	W:1	T:176
17	Related Water content	Ca2	3027950	Ca2_3027950	3.83034e-05	4.41676	intergenic	Cotton_A_22020	ATNEK4, NEK4	NIMA-related kinase 4	13899	IPR000719; Protein kinase, catalytic domain	Cotton_A_22019	SULTR3;1, AST12	5977	IPR002645; Sulphate transporter/antisigma-factor antagonist STAS	C/T	-:7	T:25	C:183
18	Related Water content	Ca2	3028806	Ca2_3028806	2.24886e-05	4.64804	intergenic	Cotton_A_22020	ATNEK4, NEK4	NIMA-related kinase 4	14755	IPR000719; Protein kinase, catalytic domain	Cotton_A_22019	SULTR3;1, AST12	5121	IPR002645; Sulphate transporter/antisigma-factor antagonist STAS	T/C	-:12	T:179	C:23	Y:1
19	Related Water content	Ca2	3028955	Ca2_3028955	7.12132e-05	4.14744	intergenic	Cotton_A_22020	ATNEK4, NEK4	NIMA-related kinase 4	14904	IPR000719; Protein kinase, catalytic domain	Cotton_A_22019	SULTR3;1, AST12	4972	IPR002645; Sulphate transporter/antisigma-factor antagonist STAS	C/T	-:9	T:25	C:181
20	Related Water content	Ca2	3028971	Ca2_3028971	4.77296e-05	4.32121	intergenic	Cotton_A_22020	ATNEK4, NEK4	NIMA-related kinase 4	14920	IPR000719; Protein kinase, catalytic domain	Cotton_A_22019	SULTR3;1, AST12	4956	IPR002645; Sulphate transporter/antisigma-factor antagonist STAS	G/A	A:24	-:10	G:181
21	Related Water content	Ca2	3029294	Ca2_3029294	1.75901e-05	4.75473	intergenic	Cotton_A_22020	ATNEK4, NEK4	NIMA-related kinase 4	15243	IPR000719; Protein kinase, catalytic domain	Cotton_A_22019	SULTR3;1, AST12	4633	IPR002645; Sulphate transporter/antisigma-factor antagonist STAS	T/A	-:16	A:24	W:1	T:174
22	Related Water content	Ca2	3029321	Ca2_3029321	1.08482e-05	4.96464	intergenic	Cotton_A_22020	ATNEK4, NEK4	NIMA-related kinase 4	15270	IPR000719; Protein kinase, catalytic domain	Cotton_A_22019	SULTR3;1, AST12	4606	IPR002645; Sulphate transporter/antisigma-factor antagonist STAS	T/G	-:16	T:175	K:1	G:23
23	Related Water content	Ca2	26918316	Ca2_26918316	2.27762e-06	5.64252	intergenic	Cotton_A_03452	-	-	18147	-	Cotton_A_03453	ATAMT2, AMT2;1, AMT2	24844	IPR001905; Ammonium transporter	C/T	-:60	T:8	C:147
24	Related Water content	Ca2	41198579	Ca2_41198579	5.69872e-05	4.24422	intergenic	Cotton_A_36183	-	-	20396	-	Cotton_A_37410	CYP94C1	99772	IPR001128; Cytochrome P450	C/A	A:1	M:206	C:8
25	Related Water content	Ca2	47659883	Ca2_47659883	4.49414e-05	4.34735	intronic	Cotton_A_05192	GONST1	golgi nucleotide sugar transporter 1		-	-	-			G/A	-:3	A:13	R:2	G:197
26	Related Water content	Ca2	48550224	Ca2_48550224	2.83946e-05	4.54676	exonic	Cotton_A_05282	-	Chaperone DnaJ-domain superfamily protein	nonsynonymous	IPR001623; Heat shock protein DnaJ, N-terminal	-	-			A/G	A:163	-:36	G:16
27	Related Water content	Ca2	48550359	Ca2_48550359	2.7868e-05	4.55489	exonic	Cotton_A_05282	-	Chaperone DnaJ-domain superfamily protein	synonymous	IPR001623; Heat shock protein DnaJ, N-terminal	-	-			T/C	-:46	T:155	C:14
28	Related Water content	Ca2	48664166	Ca2_48664166	5.11911e-05	4.29081	downstream	Cotton_A_05297	-	Carbohydrate-binding X8 domain superfamily protein		IPR012946; X8	-	-			A/G	-:15	A:169	G:31
29	Related Water content	Ca2	66157322	Ca2_66157322	8.47683e-05	4.07177	intergenic	Cotton_A_39780	2-Cys Prx B, 2CPB	2-cysteine peroxiredoxin B	309564	IPR000866; Alkyl hydroperoxide reductase subunit C/ Thiol specific antioxidant	Cotton_A_39344	-	6487	-	T/C	-:43	T:154	C:1	Y:17
30	Related Water content	Ca2	67634527	Ca2_67634527	2.31323e-06	5.63578	exonic	Cotton_A_20280	-	Protein kinase superfamily protein	synonymous	IPR000719; Protein kinase, catalytic domain	-	-			A/G	-:8	A:181	R:1	G:25
31	Related Water content	Ca2	68740702	Ca2_68740702	3.97417e-05	4.40075	intergenic	Cotton_A_39629	-	-	417165	-	Cotton_A_37869	EDA3	85195	IPR001305; Heat shock protein DnaJ, cysteine-rich domain	C/A	A:1	-:11	M:29	C:174
32	Related Water content	Ca2	90883961	Ca2_90883961	4.0287e-05	4.39483	upstream	Cotton_A_08831	-	BEST Arabidopsis thaliana protein match is: hydroxyproline-rich glycoprotein family protein (TAIR:AT3G56590.2); Has 78 Blast hits to 78 proteins in 11 species: Archae - 0; Bacteria - 0; Metazoa - 0; Fungi - 0; Plants - 78; Viruses - 0; Other Eukaryotes - 0 (source: NCBI BLink).		-	-	-			G/A	-:39	A:9	R:1	G:166
33	Related Water content	Ca2	96268512	Ca2_96268512	7.93596e-05	4.1004	upstream	Cotton_A_39399	-	-		-	-	-			A/G	-:27	A:159	R:2	G:27
34	Related Water content	Ca2	96423487	Ca2_96423487	8.13258e-05	4.08977	intergenic	Cotton_A_39400	DEX1	defective in exine formation protein (DEX1)	10002	IPR000340; Dual specificity phosphatase, catalytic domain	Cotton_A_38219	-	101148	-	T/C	-:55	T:139	C:21
35	Related Water content	Ca2	107699380	Ca2_107699380	8.74519e-05	4.05823	intergenic	Cotton_A_39104	-	pentatricopeptide (PPR) repeat-containing protein	406680	IPR002885; Pentatricopeptide repeat	Cotton_A_35918	-	282923	-	C/A	-:35	A:12	M:1	C:167
36	Related Water content	Ca2	111695900	Ca2_111695900	1.02459e-05	4.98945	upstream	Cotton_A_30025	-	O-fucosyltransferase family protein		IPR019378; GDP-fucose protein O-fucosyltransferase	-	-			A/T	-:106	A:100	W:5	T:4
37	Related Water content	Ca2	111716166	Ca2_111716166	1.37577e-05	4.86145	intergenic	Cotton_A_30023	ATPUMP1, UCP, PUMP1, ATUCP1, UCP1	plant uncoupling mitochondrial protein 1	1463	IPR002030; Mitochondrial brown fat uncoupling protein	Cotton_A_30022	-	25987	IPR007087; Zinc finger, C2H2-type	T/A	A:17	-:58	W:2	T:138
38	Related Water content	Ca2	111747250	Ca2_111747250	4.71049e-05	4.32693	upstream	Cotton_A_30021	-	Reticulon family protein		IPR003388; Reticulon	-	-			A/T	A:102	-:93	W:2	T:18
39	Related Water content	Ca2	111766962	Ca2_111766962	8.59205e-05	4.0659	upstream	Cotton_A_30019	CAC3	acetyl Co-enzyme a carboxylase carboxyltransferase alpha subunit		IPR001095; Acetyl-CoA carboxylase, alpha subunit	-	-			G/A	A:21	-:33	R:3	G:158
40	Related Water content	Ca2	138742790	Ca2_138742790	2.48927e-05	4.60393	intergenic	Cotton_A_15960	PDR6, ATPDR6	pleiotropic drug resistance 6	6267	IPR003439; ABC transporter-like	Cotton_A_15959	INV-E, At-A/N-InvE	9859	IPR006937; Plant neutral invertase	G/A	-:24	A:20	G:171
41	Related Water content	Ca2	138746666	Ca2_138746666	3.89485e-05	4.40951	intergenic	Cotton_A_15960	PDR6, ATPDR6	pleiotropic drug resistance 6	10143	IPR003439; ABC transporter-like	Cotton_A_15959	INV-E, At-A/N-InvE	5983	IPR006937; Plant neutral invertase	G/T	-:7	T:22	G:186
42	Related Water content	Ca2	138746815	Ca2_138746815	3.30007e-05	4.48148	intergenic	Cotton_A_15960	PDR6, ATPDR6	pleiotropic drug resistance 6	10292	IPR003439; ABC transporter-like	Cotton_A_15959	INV-E, At-A/N-InvE	5834	IPR006937; Plant neutral invertase	G/A	-:3	A:21	R:2	G:189
43	Related Water content	Ca2	138749699	Ca2_138749699	3.2506e-05	4.48804	intergenic	Cotton_A_15960	PDR6, ATPDR6	pleiotropic drug resistance 6	13176	IPR003439; ABC transporter-like	Cotton_A_15959	INV-E, At-A/N-InvE	2950	IPR006937; Plant neutral invertase	A/G	-:4	A:188	R:2	G:21
44	Related Water content	Ca2	138750333	Ca2_138750333	4.47787e-05	4.34893	intergenic	Cotton_A_15960	PDR6, ATPDR6	pleiotropic drug resistance 6	13810	IPR003439; ABC transporter-like	Cotton_A_15959	INV-E, At-A/N-InvE	2316	IPR006937; Plant neutral invertase	G/A	-:8	A:22	R:1	G:184
45	Related Water content	Ca2	138750989	Ca2_138750989	4.03245e-05	4.39443	intergenic	Cotton_A_15960	PDR6, ATPDR6	pleiotropic drug resistance 6	14466	IPR003439; ABC transporter-like	Cotton_A_15959	INV-E, At-A/N-InvE	1660	IPR006937; Plant neutral invertase	G/T	-:4	T:20	K:2	G:189
46	Related Water content	Ca2	138751153	Ca2_138751153	1.97913e-05	4.70353	intergenic	Cotton_A_15960	PDR6, ATPDR6	pleiotropic drug resistance 6	14630	IPR003439; ABC transporter-like	Cotton_A_15959	INV-E, At-A/N-InvE	1496	IPR006937; Plant neutral invertase	G/A	-:7	A:18	R:3	G:187
47	Related Water content	Ca2	138751479	Ca2_138751479	5.09268e-05	4.29305	intergenic	Cotton_A_15960	PDR6, ATPDR6	pleiotropic drug resistance 6	14956	IPR003439; ABC transporter-like	Cotton_A_15959	INV-E, At-A/N-InvE	1170	IPR006937; Plant neutral invertase	G/A	-:6	A:20	R:2	G:187
48	Related Water content	Ca2	138753725	Ca2_138753725	4.53903e-05	4.34304	intronic	Cotton_A_15959	INV-E, At-A/N-InvE	alkaline/neutral invertase		IPR006937; Plant neutral invertase	-	-			A/T	-:19	A:174	W:1	T:21
49	Related Water content	Ca2	138760602	Ca2_138760602	5.25313e-05	4.27958	intergenic	Cotton_A_15958	-	-	2388	-	Cotton_A_25467	hda14, ATHDA14	43277	IPR000286; Histone deacetylase superfamily	G/A	-:5	A:22	R:1	G:187
50	Related Water content	Ca2	138761027	Ca2_138761027	2.80194e-05	4.55254	intergenic	Cotton_A_15958	-	-	2813	-	Cotton_A_25467	hda14, ATHDA14	42852	IPR000286; Histone deacetylase superfamily	G/A	-:12	A:20	G:183
51	Related Water content	Ca2	143761955	Ca2_143761955	7.85869e-05	4.10465	intergenic	Cotton_A_18208	RFO1, WAKL22	Wall-associated kinase family protein	7060	IPR011009; Protein kinase-like domain	Cotton_A_18207	-	67128	IPR011009; Protein kinase-like domain	C/T	-:65	T:9	C:140	Y:1
52	Related Water content	Ca3	16285299	Ca3_16285299	1.16898e-05	4.93219	intergenic	Cotton_A_37037	-	-	3454	-	Cotton_A_35258	UCC1	364363	IPR003245; Plastocyanin-like	C/T	-:45	T:9	C:160	Y:1
53	Related Water content	Ca3	36701068	Ca3_36701068	6.69882e-05	4.174	intergenic	Cotton_A_36354	-	Major facilitator superfamily protein	12471	IPR010658; Nodulin-like	Cotton_A_36355	-	15688	IPR008979; Galactose-binding domain-like	A/T	-:107	A:93	T:15
54	Related Water content	Ca3	78703950	Ca3_78703950	1.93387e-06	5.71357	intergenic	Cotton_A_19180	-	-	290977	-	Cotton_A_33348	-	335531	-	C/T	-:75	T:128	C:2	Y:10
55	Related Water content	Ca3	89163166	Ca3_89163166	4.00181e-05	4.39774	intergenic	Cotton_A_32780	-	UDP-Glycosyltransferase superfamily protein	385136	IPR001296; Glycosyl transferase, group 1	Cotton_A_38796	-	27068	-	C/T	-:19	T:41	C:154	Y:1
56	Related Water content	Ca3	97414979	Ca3_97414979	2.95219e-05	4.52986	intergenic	Cotton_A_30559	WRKY74, ATWRKY74	WRKY DNA-binding protein 74	19482	IPR003657; DNA-binding WRKY	Cotton_A_30558	-	11705	-	A/G	A:162	-:42	G:11
57	Related Water content	Ca3	112959661	Ca3_112959661	7.41691e-05	4.12978	intergenic	Cotton_A_28085	-	hydroxyproline-rich glycoprotein family protein	446215	-	Cotton_A_28084	-	155177	-	C/T	-:86	T:7	C:122
58	Related Water content	Ca3	127169344	Ca3_127169344	3.79811e-05	4.42043	intergenic	Cotton_A_09302	PPCK1, ATPPCK1	phosphoenolpyruvate carboxylase kinase 1	37421	IPR000719; Protein kinase, catalytic domain	Cotton_A_09303	IAA16	64725	IPR003311; AUX/IAA protein	T/C	T:41	Y:174
59	Related Water content	Ca4	2551961	Ca4_2551961	6.41554e-05	4.19277	intergenic	Cotton_A_37271	-	NAD(P)-linked oxidoreductase superfamily protein	342000	IPR020471; Aldo/keto reductase subgroup	Cotton_A_39053	-	331875	-	G/A	-:5	A:3	R:75	G:132
60	Related Water content	Ca4	2551963	Ca4_2551963	8.87319e-05	4.05192	intergenic	Cotton_A_37271	-	NAD(P)-linked oxidoreductase superfamily protein	342002	IPR020471; Aldo/keto reductase subgroup	Cotton_A_39053	-	331873	-	T/G	-:3	T:132	K:77	G:3
61	Related Water content	Ca4	4588002	Ca4_4588002	3.18858e-06	5.4964	intergenic	Cotton_A_24754	RSW3, PSL5	Glycosyl hydrolases family 31 protein	79674	IPR000322; Glycoside hydrolase, family 31	Cotton_A_38932	AAT1, CAT1	514413	IPR004841; Amino acid permease domain	T/G	-:41	T:157	K:15	G:2
62	Related Water content	Ca4	39346340	Ca4_39346340	3.52018e-06	5.45344	intergenic	Cotton_A_00270	-	MBOAT (membrane bound O-acyl transferase) family protein	16549	IPR004299; Membrane bound O-acyl transferase, MBOAT	Cotton_A_28408	-	440571	IPR015424; Pyridoxal phosphate-dependent transferase, major domain	G/A	A:1	R:207	G:7
63	Related Water content	Ca4	41266791	Ca4_41266791	5.21019e-05	4.28315	intergenic	Cotton_A_12732	emb1-75	Pyridoxal phosphate (PLP)-dependent transferases superfamily protein	4127	IPR002129; Pyridoxal phosphate-dependent decarboxylase	Cotton_A_12731	-	26578	IPR003903; Ubiquitin interacting motif	C/T	-:6	T:48	C:158	Y:3
64	Related Water content	Ca4	41268116	Ca4_41268116	6.84341e-05	4.16473	intergenic	Cotton_A_12732	emb1-75	Pyridoxal phosphate (PLP)-dependent transferases superfamily protein	5452	IPR002129; Pyridoxal phosphate-dependent decarboxylase	Cotton_A_12731	-	25253	IPR003903; Ubiquitin interacting motif	G/T	-:7	T:49	K:3	G:156
65	Related Water content	Ca4	41270510	Ca4_41270510	4.32139e-05	4.36438	intergenic	Cotton_A_12732	emb1-75	Pyridoxal phosphate (PLP)-dependent transferases superfamily protein	7846	IPR002129; Pyridoxal phosphate-dependent decarboxylase	Cotton_A_12731	-	22859	IPR003903; Ubiquitin interacting motif	G/A	-:1	A:48	R:2	G:164
66	Related Water content	Ca4	77759619	Ca4_77759619	6.09899e-06	5.21474	intronic	Cotton_A_04156	-	P-loop containing nucleoside triphosphate hydrolases superfamily protein		IPR002917; GTP-binding protein, HSR1-related	-	-			C/T	-:79	T:9	C:124	Y:3
67	Related Water content	Ca4	77759641	Ca4_77759641	6.00914e-06	5.22119	intronic	Cotton_A_04156	-	P-loop containing nucleoside triphosphate hydrolases superfamily protein		IPR002917; GTP-binding protein, HSR1-related	-	-			C/A	A:9	-:83	M:2	C:121
68	Related Water content	Ca4	77759648	Ca4_77759648	6.05465e-06	5.21791	intronic	Cotton_A_04156	-	P-loop containing nucleoside triphosphate hydrolases superfamily protein		IPR002917; GTP-binding protein, HSR1-related	-	-			A/G	A:120	-:84	R:2	G:9
69	Related Water content	Ca4	77761524	Ca4_77761524	3.5852e-07	6.44549	downstream	Cotton_A_04156	-	P-loop containing nucleoside triphosphate hydrolases superfamily protein		IPR002917; GTP-binding protein, HSR1-related	-	-			T/C	-:74	T:132	C:9
70	Related Water content	Ca4	77769547	Ca4_77769547	9.75336e-06	5.01085	intergenic	Cotton_A_04158	CIPK1-, PKS2, SIP1, SNRK3.8	SOS3-interacting protein 1	1657	IPR000719; Protein kinase, catalytic domain	Cotton_A_04159	-	32602	-	C/T	-:94	T:8	C:111	Y:2
71	Related Water content	Ca4	77769548	Ca4_77769548	8.58591e-06	5.06621	intergenic	Cotton_A_04158	CIPK1-, PKS2, SIP1, SNRK3.8	SOS3-interacting protein 1	1658	IPR000719; Protein kinase, catalytic domain	Cotton_A_04159	-	32601	-	C/T	-:93	T:8	C:112	Y:2
72	Related Water content	Ca4	77775524	Ca4_77775524	3.60584e-05	4.44299	intergenic	Cotton_A_04158	CIPK1-, PKS2, SIP1, SNRK3.8	SOS3-interacting protein 1	7634	IPR000719; Protein kinase, catalytic domain	Cotton_A_04159	-	26625	-	C/T	-:18	T:12	C:180	Y:5
73	Related Water content	Ca4	77798494	Ca4_77798494	6.62593e-05	4.17875	intergenic	Cotton_A_04158	CIPK1-, PKS2, SIP1, SNRK3.8	SOS3-interacting protein 1	30604	IPR000719; Protein kinase, catalytic domain	Cotton_A_04159	-	3655	-	C/T	-:17	T:12	C:182	Y:4
74	Related Water content	Ca4	77806090	Ca4_77806090	1.8732e-05	4.72742	intergenic	Cotton_A_04159	-	-	3360	-	Cotton_A_04160	LBD15, ASL11	25738	IPR004883; Lateral organ boundaries, LOB	G/T	-:11	T:7	K:11	G:186
75	Related Water content	Ca4	77808310	Ca4_77808310	2.67054e-05	4.5734	intergenic	Cotton_A_04159	-	-	5580	-	Cotton_A_04160	LBD15, ASL11	23518	IPR004883; Lateral organ boundaries, LOB	T/C	-:51	T:150	C:13	Y:1
76	Related Water content	Ca4	77827311	Ca4_77827311	9.60621e-05	4.01745	intergenic	Cotton_A_04159	-	-	24581	-	Cotton_A_04160	LBD15, ASL11	4517	IPR004883; Lateral organ boundaries, LOB	G/A	-:40	A:14	R:1	G:160
77	Related Water content	Ca4	77827319	Ca4_77827319	9.43716e-05	4.02516	intergenic	Cotton_A_04159	-	-	24589	-	Cotton_A_04160	LBD15, ASL11	4509	IPR004883; Lateral organ boundaries, LOB	A/C	-:38	A:162	M:1	C:14
78	Related Water content	Ca4	77836382	Ca4_77836382	8.16969e-05	4.08779	intergenic	Cotton_A_04160	LBD15, ASL11	LOB domain-containing protein 15	3620	IPR004883; Lateral organ boundaries, LOB	Cotton_A_04161	-	9229	IPR000504; RNA recognition motif domain	C/T	-:91	T:6	C:116	Y:2
79	Related Water content	Ca4	77844203	Ca4_77844203	6.43089e-05	4.19173	intergenic	Cotton_A_04160	LBD15, ASL11	LOB domain-containing protein 15	11441	IPR004883; Lateral organ boundaries, LOB	Cotton_A_04161	-	1408	IPR000504; RNA recognition motif domain	C/G	-:61	C:145	G:9
80	Related Water content	Ca4	77849405	Ca4_77849405	2.99323e-05	4.52386	intergenic	Cotton_A_04161	-	-	3504	IPR000504; RNA recognition motif domain	Cotton_A_04162	-	39967	IPR000823; Plant peroxidase	T/A	A:10	-:41	W:4	T:160
81	Related Water content	Ca4	77851891	Ca4_77851891	4.24559e-06	5.37206	intergenic	Cotton_A_04161	-	-	5990	IPR000504; RNA recognition motif domain	Cotton_A_04162	-	37481	IPR000823; Plant peroxidase	T/C	-:36	T:168	C:10	Y:1
82	Related Water content	Ca4	77851904	Ca4_77851904	3.66915e-06	5.43543	intergenic	Cotton_A_04161	-	-	6003	IPR000504; RNA recognition motif domain	Cotton_A_04162	-	37468	IPR000823; Plant peroxidase	A/G	-:33	A:171	R:1	G:10
83	Related Water content	Ca4	77851922	Ca4_77851922	4.16173e-06	5.38073	intergenic	Cotton_A_04161	-	-	6021	IPR000504; RNA recognition motif domain	Cotton_A_04162	-	37450	IPR000823; Plant peroxidase	A/T	-:34	A:170	W:1	T:10
84	Related Water content	Ca4	77869323	Ca4_77869323	4.41191e-05	4.35537	intergenic	Cotton_A_04161	-	-	23422	IPR000504; RNA recognition motif domain	Cotton_A_04162	-	20049	IPR000823; Plant peroxidase	A/G	-:57	A:146	R:2	G:10
85	Related Water content	Ca4	77894492	Ca4_77894492	3.59299e-06	5.44454	intergenic	Cotton_A_04162	-	Peroxidase superfamily protein	2912	IPR000823; Plant peroxidase	Cotton_A_04163	-	3902	IPR000823; Plant peroxidase	G/A	-:49	A:10	R:2	G:154
86	Related Water content	Ca5	11128304	Ca5_11128304	1.03889e-05	4.98343	downstream	Cotton_A_38046	MLP31	MLP-like protein 31		IPR000916; Bet v I allergen	-	-			C/T	-:30	T:46	C:138	Y:1
87	Related Water content	Ca5	12410243	Ca5_12410243	1.56308e-06	5.80602	intergenic	Cotton_A_29744	-	binding	12833	IPR005612; CCAAT-binding factor	Cotton_A_29745	-	17493	-	A/T	-:53	A:148	W:4	T:10
88	Related Water content	Ca5	12410245	Ca5_12410245	1.60148e-06	5.79548	intergenic	Cotton_A_29744	-	binding	12835	IPR005612; CCAAT-binding factor	Cotton_A_29745	-	17491	-	G/A	-:53	A:10	R:4	G:148
89	Related Water content	Ca5	13089773	Ca5_13089773	1.18048e-07	6.92794	intergenic	Cotton_A_40505	ATPTB2, PTB2	polypyrimidine tract-binding protein 2	14255	IPR000504; RNA recognition motif domain	Cotton_A_40337	PSAA	101465	IPR001280; Photosystem I PsaA/PsaB	C/G	S:212	G:3
90	Related Water content	Ca5	31410586	Ca5_31410586	4.83101e-05	4.31596	intergenic	Cotton_A_36623	-	-	161208	-	Cotton_A_39355	NIR1, NIR, ATHNIR	23013	IPR005117; Nitrite/sulphite reductase, hemoprotein beta-component, ferrodoxin-like	A/G	-:45	A:156	R:2	G:12
91	Related Water content	Ca5	34256984	Ca5_34256984	8.60865e-05	4.06506	intergenic	Cotton_A_24241	ATCSLE1, CSLE1	cellulose synthase like E1	19532	IPR005150; Cellulose synthase	Cotton_A_24242	SPH1	54338	IPR010264; Plant self-incompatibility S1	T/C	-:42	T:154	C:18	Y:1
92	Related Water content	Ca5	34298157	Ca5_34298157	6.60841e-05	4.1799	intergenic	Cotton_A_24241	ATCSLE1, CSLE1	cellulose synthase like E1	60705	IPR005150; Cellulose synthase	Cotton_A_24242	SPH1	13165	IPR010264; Plant self-incompatibility S1	C/G	S:2	-:28	C:152	G:33
93	Related Water content	Ca5	34337934	Ca5_34337934	9.95234e-05	4.00207	intergenic	Cotton_A_24242	SPH1	S-protein homologue 1	26136	IPR010264; Plant self-incompatibility S1	Cotton_A_24243	-	77813	IPR000743; Glycoside hydrolase, family 28	G/A	A:13	-:47	G:155
94	Related Water content	Ca5	89988973	Ca5_89988973	4.90698e-05	4.30919	intergenic	Cotton_A_15530	-	MBOAT (membrane bound O-acyl transferase) family protein	22214	IPR004299; Membrane bound O-acyl transferase, MBOAT	Cotton_A_15531	SYP51, ATSYP51	19782	IPR000727; Target SNARE coiled-coil domain	T/C	-:99	T:105	C:10	Y:1
95	Related Water content	Ca5	109818494	Ca5_109818494	5.29701e-09	8.27597	intergenic	Cotton_A_27118	STZ, ZAT1-	salt tolerance zinc finger	61203	IPR007087; Zinc finger, C2H2-type	Cotton_A_34307	-	29027	IPR015310; Activator of Hsp90 ATPase, N-terminal	C/T	-:91	T:3	C:113	Y:8
96	Related Water content	Ca5	116977128	Ca5_116977128	6.15019e-05	4.21111	intergenic	Cotton_A_17897	-	F-box/RNI-like/FBD-like domains-containing protein	124960	IPR006566; FBD-like	Cotton_A_17896	-	38954	IPR001810; F-box domain, cyclin-like	G/A	-:13	A:42	R:2	G:158
97	Related Water content	Ca5	117012158	Ca5_117012158	9.81613e-05	4.00806	intergenic	Cotton_A_17897	-	F-box/RNI-like/FBD-like domains-containing protein	159990	IPR006566; FBD-like	Cotton_A_17896	-	3924	IPR001810; F-box domain, cyclin-like	G/A	A:31	-:81	R:1	G:102
98	Related Water content	Ca5	129830276	Ca5_129830276	1.99897e-05	4.69919	intergenic	Cotton_A_02234	-	DHBP synthase RibB-like alpha/beta domain;GTP cyclohydrolase II	3536	IPR000422; 3,4-dihydroxy-2-butanone 4-phosphate synthase, RibB	Cotton_A_02235	RPL23AB	6044	IPR005633; Ribosomal protein L23/L25, N-terminal	A/G	-:7	A:174	R:1	G:33
99	Related Water content	Ca5	129831113	Ca5_129831113	8.30693e-05	4.08056	intergenic	Cotton_A_02234	-	DHBP synthase RibB-like alpha/beta domain;GTP cyclohydrolase II	4373	IPR000422; 3,4-dihydroxy-2-butanone 4-phosphate synthase, RibB	Cotton_A_02235	RPL23AB	5207	IPR005633; Ribosomal protein L23/L25, N-terminal	T/C	-:12	T:173	C:27	Y:3
100	Related Water content	Ca5	129832069	Ca5_129832069	7.7504e-05	4.11068	intergenic	Cotton_A_02234	-	DHBP synthase RibB-like alpha/beta domain;GTP cyclohydrolase II	5329	IPR000422; 3,4-dihydroxy-2-butanone 4-phosphate synthase, RibB	Cotton_A_02235	RPL23AB	4251	IPR005633; Ribosomal protein L23/L25, N-terminal	G/A	-:4	A:24	R:2	G:185
101	Related Water content	Ca5	129833162	Ca5_129833162	1.40244e-05	4.85311	intergenic	Cotton_A_02234	-	DHBP synthase RibB-like alpha/beta domain;GTP cyclohydrolase II	6422	IPR000422; 3,4-dihydroxy-2-butanone 4-phosphate synthase, RibB	Cotton_A_02235	RPL23AB	3158	IPR005633; Ribosomal protein L23/L25, N-terminal	C/T	-:10	T:28	C:174	Y:3
102	Related Water content	Ca5	129833754	Ca5_129833754	2.30939e-05	4.6365	intergenic	Cotton_A_02234	-	DHBP synthase RibB-like alpha/beta domain;GTP cyclohydrolase II	7014	IPR000422; 3,4-dihydroxy-2-butanone 4-phosphate synthase, RibB	Cotton_A_02235	RPL23AB	2566	IPR005633; Ribosomal protein L23/L25, N-terminal	G/A	-:8	A:30	R:2	G:175
103	Related Water content	Ca5	129835379	Ca5_129835379	2.46135e-06	5.60883	upstream	Cotton_A_02235	RPL23AB	ribosomal protein L23AB		IPR005633; Ribosomal protein L23/L25, N-terminal	-	-			A/G	-:47	A:144	R:2	G:22
104	Related Water content	Ca5	129896553	Ca5_129896553	3.43509e-05	4.46406	intergenic	Cotton_A_02240	MYB59, ATMYB59-3	myb domain protein 59	16165	IPR001005; SANT domain, DNA binding	Cotton_A_02241	-	6098	IPR010369; Protein of unknown function DUF966	G/T	-:77	T:13	K:2	G:123
105	Related Water content	Ca5	131360536	Ca5_131360536	8.951e-05	4.04813	intronic	Cotton_A_02298	-	Putative lysine decarboxylase family protein		IPR005269; Cytokinin riboside 5'-monophosphate phosphoribohydrolase LOG	-	-			T/A	A:15	-:97	W:1	T:102
106	Related Water content	Ca5	139679165	Ca5_139679165	2.23866e-06	5.65001	intergenic	Cotton_A_34210	-	-	283865	-	Cotton_A_34209	ATSGP1, SGP1	177923	-	A/G	-:7	A:182	R:26
107	Related Water content	Ca6	5322505	Ca6_5322505	3.16488e-05	4.49964	intergenic	Cotton_A_16482	CML11	calmodulin-like 11	3241	IPR002048; Calcium-binding EF-hand	Cotton_A_16483	-	3275	IPR000695; ATPase, P-type, H+ transporting proton pump	G/A	A:18	-:20	R:2	G:175
108	Related Water content	Ca6	5322955	Ca6_5322955	3.88795e-05	4.41028	intergenic	Cotton_A_16482	CML11	calmodulin-like 11	3691	IPR002048; Calcium-binding EF-hand	Cotton_A_16483	-	2825	IPR000695; ATPase, P-type, H+ transporting proton pump	C/T	-:48	T:16	C:151
109	Related Water content	Ca6	5325201	Ca6_5325201	8.72755e-05	4.05911	upstream	Cotton_A_16483	-	ATPase E1-E2 type family protein / haloacid dehalogenase-like hydrolase family protein		IPR000695; ATPase, P-type, H+ transporting proton pump	-	-			T/C	-:43	T:153	C:17	Y:2
110	Related Water content	Ca6	5325215	Ca6_5325215	8.27453e-05	4.08226	upstream	Cotton_A_16483	-	ATPase E1-E2 type family protein / haloacid dehalogenase-like hydrolase family protein		IPR000695; ATPase, P-type, H+ transporting proton pump	-	-			C/G	S:1	-:46	C:151	G:17
111	Related Water content	Ca6	16568924	Ca6_16568924	4.82804e-05	4.31623	intronic	Cotton_A_08611	-	Major facilitator superfamily protein		IPR000109; Oligopeptide transporter	-	-			G/A	-:21	A:23	R:1	G:170
112	Related Water content	Ca6	16641428	Ca6_16641428	2.18774e-05	4.66	intergenic	Cotton_A_08618	-	Protein of unknown function, DUF617	12858	IPR006460; Protein of unknown function DUF617, plant	Cotton_A_08619	AR781	29814	IPR012442; Protein of unknown function DUF1645	G/A	-:19	A:22	R:2	G:172
113	Related Water content	Ca6	16694411	Ca6_16694411	1.87004e-06	5.72815	intergenic	Cotton_A_08621	-	Protein of unknown function, DUF547	4155	IPR006869; Domain of unknown function DUF547	Cotton_A_08622	scpl40	3688	IPR001563; Peptidase S10, serine carboxypeptidase	T/C	-:72	T:116	C:26	Y:1
114	Related Water content	Ca6	16963662	Ca6_16963662	7.33399e-07	6.13466	intergenic	Cotton_A_08649	-	-	2162	-	Cotton_A_08650	-	24582	IPR005031; Streptomyces cyclase/dehydrase	G/T	-:45	T:16	K:1	G:153
115	Related Water content	Ca6	17006458	Ca6_17006458	4.95893e-06	5.30461	intergenic	Cotton_A_08651	WEB1	Plant protein of unknown function (DUF827)	1627	IPR008545; Protein of unknown function DUF827, plant	Cotton_A_08652	-	1671	IPR000719; Protein kinase, catalytic domain	A/G	A:175	-:20	G:20
116	Related Water content	Ca6	18597002	Ca6_18597002	5.23435e-05	4.28114	intergenic	Cotton_A_25592	-	ARM repeat superfamily protein	75323	IPR000225; Armadillo	Cotton_A_11353	-	53633	-	T/G	-:36	T:157	K:21	G:1
117	Related Water content	Ca6	34526202	Ca6_34526202	6.50506e-06	5.18675	downstream	Cotton_A_37719	-	lectin protein kinase family protein		-	-	-			T/G	-:28	T:176	K:3	G:8
118	Related Water content	Ca6	35658154	Ca6_35658154	7.91935e-07	6.10131	intergenic	Cotton_A_38128	-	FUNCTIONS IN: molecular_function unknown; INVOLVED IN: biological_process unknown; LOCATED IN: cellular_component unknown; EXPRESSED IN: 18 plant structures; EXPRESSED DURING: 13 growth stages; CONTAINS InterPro DOMAIN/s: Chromosome transmission fidelity protein 8 (InterPro:IPR018607).	126894	IPR018607; Chromosome transmission fidelity protein 8	Cotton_A_31938	-	558042	-	T/C	-:86	T:117	C:4	Y:8
119	Related Water content	Ca6	35658168	Ca6_35658168	1.2422e-06	5.90581	intergenic	Cotton_A_38128	-	FUNCTIONS IN: molecular_function unknown; INVOLVED IN: biological_process unknown; LOCATED IN: cellular_component unknown; EXPRESSED IN: 18 plant structures; EXPRESSED DURING: 13 growth stages; CONTAINS InterPro DOMAIN/s: Chromosome transmission fidelity protein 8 (InterPro:IPR018607).	126908	IPR018607; Chromosome transmission fidelity protein 8	Cotton_A_31938	-	558028	-	G/A	A:4	-:99	R:8	G:104
120	Related Water content	Ca6	37052595	Ca6_37052595	8.45088e-05	4.0731	exonic	Cotton_A_22471	-	RNA-binding CRS1 / YhbY (CRM) domain-containing protein	synonymous	IPR001890; RNA-binding, CRM domain	-	-			C/T	-:15	C:171	Y:29
121	Related Water content	Ca6	38526651	Ca6_38526651	1.45208e-05	4.83801	downstream	Cotton_A_21386	-	Ypt/Rab-GAP domain of gyp1p superfamily protein		IPR000195; Rab-GAP/TBC domain	-	-			C/T	-:59	T:8	C:148
122	Related Water content	Ca6	50425847	Ca6_50425847	1.32648e-05	4.8773	intronic	Cotton_A_02612	ATSIZ1, SIZ1	DNA-binding protein with MIZ/SP-RING zinc finger, PHD-finger and SAP domain		IPR001965; Zinc finger, PHD-type	-	-			T/C	-:53	T:141	C:20	Y:1
123	Related Water content	Ca6	56427370	Ca6_56427370	9.32533e-05	4.03034	upstream	Cotton_A_18984	-	-		-	-	-			G/A	A:9	-:20	R:2	G:184
124	Related Water content	Ca6	64195539	Ca6_64195539	1.31575e-05	4.88083	intergenic	Cotton_A_33622	-	-	14658	-	Cotton_A_33623	RAPTOR1B, ATRAPTOR1B, RAPTOR1	20056	-	C/T	-:51	T:9	C:142	Y:13
125	Related Water content	Ca6	64249697	Ca6_64249697	6.78937e-05	4.16817	intergenic	Cotton_A_33629	-	Protein kinase protein with adenine nucleotide alpha hydrolases-like domain	7008	IPR000719; Protein kinase, catalytic domain	Cotton_A_33630	DCAF1	63125	IPR001680; WD40 repeat	C/A	-:43	A:48	M:4	C:120
126	Related Water content	Ca6	68165822	Ca6_68165822	8.45449e-05	4.07291	intergenic	Cotton_A_40141	-	Plant protein of unknown function (DUF828) with plant pleckstrin homology-like region	76739	IPR008546; Domain of unknown function DUF828	Cotton_A_41288	ORF158	128070	IPR000477; Reverse transcriptase	G/A	-:27	A:5	R:19	G:164
127	Related Water content	Ca6	68165972	Ca6_68165972	6.68526e-06	5.17488	intergenic	Cotton_A_40141	-	Plant protein of unknown function (DUF828) with plant pleckstrin homology-like region	76889	IPR008546; Domain of unknown function DUF828	Cotton_A_41288	ORF158	127920	IPR000477; Reverse transcriptase	A/C	A:24	-:69	M:73	C:49
128	Related Water content	Ca6	103270044	Ca6_103270044	2.3771e-05	4.62395	intergenic	Cotton_A_29153	ATMPK2-, MPK2-	MAP kinase 20	61490	IPR000719; Protein kinase, catalytic domain	Cotton_A_29152	AML5, ML5	10813	IPR000504; RNA recognition motif domain	T/C	-:105	T:81	C:29
129	Related Water content	Ca7	20171912	Ca7_20171912	5.24584e-05	4.28018	intergenic	Cotton_A_16989	-	Ankyrin repeat family protein	15132	IPR002110; Ankyrin repeat	Cotton_A_16991	PPD2, TIFY4B	25551	IPR010399; Tify	G/A	-:26	A:43	R:1	G:145
130	Related Water content	Ca7	20209431	Ca7_20209431	7.06134e-05	4.15111	intergenic	Cotton_A_16991	PPD2, TIFY4B	TIFY domain/Divergent CCT motif family protein	7601	IPR010399; Tify	Cotton_A_16992	EOL1	19281	IPR001440; Tetratricopeptide TPR-1	G/A	-:29	A:43	R:2	G:141
131	Related Water content	Ca7	20209609	Ca7_20209609	7.18647e-05	4.14348	intergenic	Cotton_A_16991	PPD2, TIFY4B	TIFY domain/Divergent CCT motif family protein	7779	IPR010399; Tify	Cotton_A_16992	EOL1	19103	IPR001440; Tetratricopeptide TPR-1	T/C	-:31	T:124	C:57	Y:3
132	Related Water content	Ca7	20218261	Ca7_20218261	4.95371e-05	4.30507	intergenic	Cotton_A_16991	PPD2, TIFY4B	TIFY domain/Divergent CCT motif family protein	16431	IPR010399; Tify	Cotton_A_16992	EOL1	10451	IPR001440; Tetratricopeptide TPR-1	C/T	-:41	T:40	C:132	Y:2
133	Related Water content	Ca7	20244833	Ca7_20244833	8.13046e-05	4.08988	intergenic	Cotton_A_16992	EOL1	ETO1-like 1	12847	IPR001440; Tetratricopeptide TPR-1	Cotton_A_16993	AT-HSFA6B, HSFA6B	78850	IPR000232; Heat shock factor HSF	G/A	-:28	A:53	R:1	G:133
134	Related Water content	Ca7	20244963	Ca7_20244963	7.03735e-05	4.15259	intergenic	Cotton_A_16992	EOL1	ETO1-like 1	12977	IPR001440; Tetratricopeptide TPR-1	Cotton_A_16993	AT-HSFA6B, HSFA6B	78720	IPR000232; Heat shock factor HSF	A/G	-:47	A:125	R:2	G:41
135	Related Water content	Ca7	20263637	Ca7_20263637	1.53226e-05	4.81467	intergenic	Cotton_A_16992	EOL1	ETO1-like 1	31651	IPR001440; Tetratricopeptide TPR-1	Cotton_A_16993	AT-HSFA6B, HSFA6B	60046	IPR000232; Heat shock factor HSF	G/A	-:86	A:25	R:2	G:102
136	Related Water content	Ca7	20288596	Ca7_20288596	5.06691e-05	4.29526	intergenic	Cotton_A_16992	EOL1	ETO1-like 1	56610	IPR001440; Tetratricopeptide TPR-1	Cotton_A_16993	AT-HSFA6B, HSFA6B	35087	IPR000232; Heat shock factor HSF	G/A	-:14	A:46	R:4	G:151
137	Related Water content	Ca7	20348830	Ca7_20348830	6.50125e-05	4.187	intergenic	Cotton_A_16993	AT-HSFA6B, HSFA6B	heat shock transcription factor A6B	23336	IPR000232; Heat shock factor HSF	Cotton_A_16994	AtIDD12, IDD12	14197	#NAME?	C/T	-:7	T:41	C:161	Y:6
138	Related Water content	Ca7	20355802	Ca7_20355802	7.65182e-05	4.11624	intergenic	Cotton_A_16993	AT-HSFA6B, HSFA6B	heat shock transcription factor A6B	30308	IPR000232; Heat shock factor HSF	Cotton_A_16994	AtIDD12, IDD12	7225	#NAME?	C/A	-:18	A:40	M:5	C:152
139	Related Water content	Ca7	20379769	Ca7_20379769	7.15891e-06	5.14515	intergenic	Cotton_A_16994	AtIDD12, IDD12	indeterminate(ID)-domain 12	13670	IPR007087; Zinc finger, C2H2-type	Cotton_A_16995	-	44953	IPR003347; Transcription factor jumonji/aspartyl beta-hydroxylase	G/A	A:33	-:46	R:3	G:133
140	Related Water content	Ca7	20432603	Ca7_20432603	9.41919e-05	4.02599	intergenic	Cotton_A_16995	-	2-oxoglutarate (2OG) and Fe(II)-dependent oxygenase superfamily protein	1828	IPR003347; Transcription factor jumonji/aspartyl beta-hydroxylase	Cotton_A_40967	-	467606	IPR010993; Sterile alpha motif homology	G/A	-:20	A:41	R:4	G:150
141	Related Water content	Ca7	20450972	Ca7_20450972	8.44999e-05	4.07314	intergenic	Cotton_A_16995	-	2-oxoglutarate (2OG) and Fe(II)-dependent oxygenase superfamily protein	20197	IPR003347; Transcription factor jumonji/aspartyl beta-hydroxylase	Cotton_A_40967	-	449237	IPR010993; Sterile alpha motif homology	G/T	-:5	T:44	K:6	G:160
142	Related Water content	Ca7	27249760	Ca7_27249760	3.80284e-05	4.41989	intergenic	Cotton_A_03239	AtFaTA, FaTA	fatA acyl-ACP thioesterase	5169	-	Cotton_A_03240	-	20038	-	C/G	S:2	-:42	C:119	G:52
143	Related Water content	Ca7	27263519	Ca7_27263519	7.71471e-05	4.11268	intergenic	Cotton_A_03239	AtFaTA, FaTA	fatA acyl-ACP thioesterase	18928	-	Cotton_A_03240	-	6279	-	G/A	-:40	A:48	R:3	G:124
144	Related Water content	Ca7	27275577	Ca7_27275577	8.43419e-05	4.07396	upstream	Cotton_A_03241	-	Nuclear transport factor 2 (NTF2) family protein with RNA binding (RRM-RBD-RNP motifs) domain		-	-	-			G/A	-:30	A:52	R:3	G:130
145	Related Water content	Ca7	27280547	Ca7_27280547	6.05869e-05	4.21762	intergenic	Cotton_A_03241	-	Nuclear transport factor 2 (NTF2) family protein with RNA binding (RRM-RBD-RNP motifs) domain	5702	-	Cotton_A_03242	-	22512	-	C/T	-:22	T:56	C:135	Y:2
146	Related Water content	Ca7	39823916	Ca7_39823916	6.70082e-05	4.17387	intergenic	Cotton_A_05854	-	-	3221	-	Cotton_A_05853	-	7564	-	T/C	-:55	T:138	C:21	Y:1
147	Related Water content	Ca7	39824101	Ca7_39824101	5.97789e-05	4.22345	intergenic	Cotton_A_05854	-	-	3406	-	Cotton_A_05853	-	7379	-	T/C	-:91	T:106	C:15	Y:3
148	Related Water content	Ca7	39824133	Ca7_39824133	2.21962e-05	4.65372	intergenic	Cotton_A_05854	-	-	3438	-	Cotton_A_05853	-	7347	-	C/T	-:95	T:13	C:105	Y:2
149	Related Water content	Ca7	39825616	Ca7_39825616	5.35622e-05	4.27114	intergenic	Cotton_A_05854	-	-	4921	-	Cotton_A_05853	-	5864	-	G/A	-:20	A:15	R:3	G:177
150	Related Water content	Ca7	39825633	Ca7_39825633	7.24667e-05	4.13986	intergenic	Cotton_A_05854	-	-	4938	-	Cotton_A_05853	-	5847	-	G/C	S:3	-:22	C:15	G:175
151	Related Water content	Ca7	39832407	Ca7_39832407	2.01414e-05	4.69591	intronic	Cotton_A_05853	-	-		-	-	-			A/G	-:89	A:109	R:1	G:16
152	Related Water content	Ca7	39832705	Ca7_39832705	3.63008e-05	4.44008	intronic	Cotton_A_05853	-	-		-	-	-			C/T	-:97	T:13	C:103	Y:2
153	Related Water content	Ca7	39832710	Ca7_39832710	1.80021e-05	4.74468	intronic	Cotton_A_05853	-	-		-	-	-			A/G	A:102	-:98	R:2	G:13
154	Related Water content	Ca7	39832722	Ca7_39832722	2.09632e-05	4.67854	intronic	Cotton_A_05853	-	-		-	-	-			C/G	S:1	-:100	C:100	G:14
155	Related Water content	Ca7	39832729	Ca7_39832729	4.42569e-06	5.35402	intronic	Cotton_A_05853	-	-		-	-	-			T/C	-:102	T:99	C:12	Y:2
156	Related Water content	Ca7	39832747	Ca7_39832747	4.28081e-06	5.36847	intronic	Cotton_A_05853	-	-		-	-	-			T/C	-:106	T:95	C:12	Y:2
157	Related Water content	Ca7	39832772	Ca7_39832772	3.17587e-06	5.49814	intronic	Cotton_A_05853	-	-		-	-	-			T/C	-:83	T:119	C:11	Y:2
158	Related Water content	Ca7	39832920	Ca7_39832920	6.82536e-06	5.16587	intronic	Cotton_A_05853	-	-		-	-	-			T/C	-:47	T:153	C:14	Y:1
159	Related Water content	Ca7	39832946	Ca7_39832946	1.44316e-05	4.84069	intronic	Cotton_A_05853	-	-		-	-	-			T/C	-:41	T:157	C:15	Y:2
160	Related Water content	Ca7	39833155	Ca7_39833155	6.96177e-05	4.15728	intronic	Cotton_A_05853	-	-		-	-	-			G/A	A:14	-:32	R:5	G:164
161	Related Water content	Ca7	39833167	Ca7_39833167	1.78206e-05	4.74908	intronic	Cotton_A_05853	-	-		-	-	-			T/A	A:12	-:36	W:5	T:162
162	Related Water content	Ca7	39835586	Ca7_39835586	4.24126e-05	4.37251	intergenic	Cotton_A_05853	-	-	2177	-	Cotton_A_05852	-	4239	-	G/A	A:15	-:61	R:2	G:137
163	Related Water content	Ca7	39836867	Ca7_39836867	1.23676e-07	6.90772	intergenic	Cotton_A_05853	-	-	3458	-	Cotton_A_05852	-	2958	-	G/A	A:12	-:106	G:97
164	Related Water content	Ca7	39837515	Ca7_39837515	1.76309e-05	4.75373	intergenic	Cotton_A_05853	-	-	4106	-	Cotton_A_05852	-	2310	-	A/G	-:29	A:171	R:2	G:13
165	Related Water content	Ca7	39838216	Ca7_39838216	2.63738e-05	4.57883	intergenic	Cotton_A_05853	-	-	4807	-	Cotton_A_05852	-	1609	-	T/C	-:29	T:169	C:14	Y:3
166	Related Water content	Ca7	39840635	Ca7_39840635	2.69189e-05	4.56994	upstream	Cotton_A_05852	-	-		-	-	-			T/C	-:30	T:167	C:13	Y:5
167	Related Water content	Ca7	39842490	Ca7_39842490	6.76901e-05	4.16947	intergenic	Cotton_A_05852	-	-	2402	-	Cotton_A_05851	SDRB, DECR	5454	IPR002198; Short-chain dehydrogenase/reductase SDR	T/C	-:100	T:108	C:6	Y:1
168	Related Water content	Ca7	39842919	Ca7_39842919	9.74009e-06	5.01144	intergenic	Cotton_A_05852	-	-	2831	-	Cotton_A_05851	SDRB, DECR	5025	IPR002198; Short-chain dehydrogenase/reductase SDR	T/C	-:56	T:145	C:11	Y:3
169	Related Water content	Ca7	39843106	Ca7_39843106	5.67519e-05	4.24602	intergenic	Cotton_A_05852	-	-	3018	-	Cotton_A_05851	SDRB, DECR	4838	IPR002198; Short-chain dehydrogenase/reductase SDR	C/T	-:29	T:13	C:171	Y:2
170	Related Water content	Ca7	39843115	Ca7_39843115	6.11886e-05	4.21333	intergenic	Cotton_A_05852	-	-	3027	-	Cotton_A_05851	SDRB, DECR	4829	IPR002198; Short-chain dehydrogenase/reductase SDR	G/A	A:13	-:32	R:2	G:168
171	Related Water content	Ca7	39843156	Ca7_39843156	2.43196e-05	4.61404	intergenic	Cotton_A_05852	-	-	3068	-	Cotton_A_05851	SDRB, DECR	4788	IPR002198; Short-chain dehydrogenase/reductase SDR	G/A	A:12	-:37	R:2	G:164
172	Related Water content	Ca7	39843395	Ca7_39843395	3.03967e-05	4.51717	intergenic	Cotton_A_05852	-	-	3307	-	Cotton_A_05851	SDRB, DECR	4549	IPR002198; Short-chain dehydrogenase/reductase SDR	A/G	-:56	A:147	R:1	G:11
173	Related Water content	Ca7	39843400	Ca7_39843400	3.14607e-05	4.50223	intergenic	Cotton_A_05852	-	-	3312	-	Cotton_A_05851	SDRB, DECR	4544	IPR002198; Short-chain dehydrogenase/reductase SDR	A/T	-:54	A:149	W:1	T:11
174	Related Water content	Ca7	39843478	Ca7_39843478	8.87518e-06	5.05182	intergenic	Cotton_A_05852	-	-	3390	-	Cotton_A_05851	SDRB, DECR	4466	IPR002198; Short-chain dehydrogenase/reductase SDR	T/C	-:39	T:163	C:11	Y:2
175	Related Water content	Ca7	42268433	Ca7_42268433	2.09314e-05	4.6792	intergenic	Cotton_A_21398	ATPK3, PK3	serine/threonine protein kinase 3	20290	-	Cotton_A_32258	-	49834	IPR004252; Transposase, Ptta/En/Spm, plant	G/A	A:15	-:50	G:150
176	Related Water content	Ca7	45023324	Ca7_45023324	7.54088e-05	4.12258	intergenic	Cotton_A_33464	-	Plant self-incompatibility protein S1 family	3571	IPR010264; Plant self-incompatibility S1	Cotton_A_33463	RPT2a	15627	IPR003593; ATPase, AAA+ type, core	A/C	-:30	A:138	M:1	C:46
177	Related Water content	Ca7	45025955	Ca7_45025955	1.11604e-05	4.95232	intergenic	Cotton_A_33464	-	Plant self-incompatibility protein S1 family	6202	IPR010264; Plant self-incompatibility S1	Cotton_A_33463	RPT2a	12996	IPR003593; ATPase, AAA+ type, core	A/G	-:78	A:100	R:3	G:34
178	Related Water content	Ca7	45542906	Ca7_45542906	4.74063e-05	4.32416	intergenic	Cotton_A_19549	TT8, BHLH42	basic helix-loop-helix (bHLH) DNA-binding superfamily protein	28469	IPR001092; Helix-loop-helix DNA-binding domain	Cotton_A_19548	-	1834	IPR001163; Like-Sm ribonucleoprotein LSM	A/C	-:45	A:117	M:4	C:49
179	Related Water content	Ca7	45657154	Ca7_45657154	1.71379e-05	4.76604	intergenic	Cotton_A_19533	-	Leucine-rich repeat (LRR) family protein	1316	IPR001611; Leucine-rich repeat	Cotton_A_19532	ATGID1B, GID1B	20770	IPR013094; Alpha/beta hydrolase fold-3	A/G	-:102	A:98	R:1	G:14
180	Related Water content	Ca7	45657173	Ca7_45657173	5.68844e-06	5.24501	intergenic	Cotton_A_19533	-	Leucine-rich repeat (LRR) family protein	1335	IPR001611; Leucine-rich repeat	Cotton_A_19532	ATGID1B, GID1B	20751	IPR013094; Alpha/beta hydrolase fold-3	T/A	A:14	-:100	W:1	T:100
181	Related Water content	Ca7	45657191	Ca7_45657191	4.25251e-06	5.37135	intergenic	Cotton_A_19533	-	Leucine-rich repeat (LRR) family protein	1353	IPR001611; Leucine-rich repeat	Cotton_A_19532	ATGID1B, GID1B	20733	IPR013094; Alpha/beta hydrolase fold-3	A/G	-:90	A:111	R:1	G:13
182	Related Water content	Ca7	45698176	Ca7_45698176	1.12811e-07	6.94765	intergenic	Cotton_A_19532	ATGID1B, GID1B	alpha/beta-Hydrolases superfamily protein	19099	IPR013094; Alpha/beta hydrolase fold-3	Cotton_A_19531	-	28191	IPR002110; Ankyrin repeat	A/T	-:82	A:126	T:7
183	Related Water content	Ca7	55734018	Ca7_55734018	7.4598e-05	4.12727	intergenic	Cotton_A_28548	TIR1	F-box/RNI-like superfamily protein	2965	IPR001810; F-box domain, cyclin-like	Cotton_A_28549	-	24036	IPR013085; Zinc finger, U1-C type	C/T	-:36	T:32	C:144	Y:3
184	Related Water content	Ca7	55737681	Ca7_55737681	4.64662e-05	4.33286	intergenic	Cotton_A_28548	TIR1	F-box/RNI-like superfamily protein	6628	IPR001810; F-box domain, cyclin-like	Cotton_A_28549	-	20373	IPR013085; Zinc finger, U1-C type	A/C	-:20	A:154	M:6	C:35
185	Related Water content	Ca7	55749421	Ca7_55749421	3.81156e-05	4.4189	intergenic	Cotton_A_28548	TIR1	F-box/RNI-like superfamily protein	18368	IPR001810; F-box domain, cyclin-like	Cotton_A_28549	-	8633	IPR013085; Zinc finger, U1-C type	A/T	-:14	A:159	W:4	T:38
186	Related Water content	Ca7	55751425	Ca7_55751425	6.10435e-05	4.21436	intergenic	Cotton_A_28548	TIR1	F-box/RNI-like superfamily protein	20372	IPR001810; F-box domain, cyclin-like	Cotton_A_28549	-	6629	IPR013085; Zinc finger, U1-C type	A/G	-:5	A:135	R:5	G:70
187	Related Water content	Ca7	55757359	Ca7_55757359	7.64589e-05	4.11657	downstream	Cotton_A_28549	-	C2H2 and C2HC zinc fingers superfamily protein		IPR013085; Zinc finger, U1-C type	-	-			T/G	-:59	T:126	G:30
188	Related Water content	Ca7	78573909	Ca7_78573909	3.00713e-05	4.52185	intergenic	Cotton_A_39389	CYCB3;1	cyclin b3;1	34252	IPR004367; Cyclin, C-terminal	Cotton_A_39390	ATHB-8, ATHB8, HB-8	28381	IPR002913; Lipid-binding START	A/G	A:120	-:61	R:28	G:6
189	Related Water content	Ca7	89755225	Ca7_89755225	8.80314e-05	4.05536	intergenic	Cotton_A_05074	-	Protein kinase superfamily protein with octicosapeptide/Phox/Bem1p domain	12117	IPR000270; Phox/Bem1p	Cotton_A_05073	ZFP4	7793	IPR007087; Zinc finger, C2H2-type	A/G	-:25	A:154	R:2	G:34
190	Related Water content	Ca7	89761149	Ca7_89761149	6.60324e-05	4.18024	intergenic	Cotton_A_05074	-	Protein kinase superfamily protein with octicosapeptide/Phox/Bem1p domain	18041	IPR000270; Phox/Bem1p	Cotton_A_05073	ZFP4	1869	IPR007087; Zinc finger, C2H2-type	G/A	-:56	A:39	R:1	G:119
191	Related Water content	Ca7	89819458	Ca7_89819458	9.21565e-05	4.03547	intergenic	Cotton_A_05070	SPH1	S-protein homologue 1	4612	IPR010264; Plant self-incompatibility S1	Cotton_A_05069	-	128055	-	T/C	-:106	T:85	C:24
192	Related Water content	Ca7	97825125	Ca7_97825125	1.42402e-05	4.84649	intergenic	Cotton_A_40497	-	HEAT repeat-containing protein	354665	-	Cotton_A_25990	OTP86	34652	IPR002885; Pentatricopeptide repeat	C/T	-:38	T:30	C:139	Y:8
193	Related Water content	Ca7	97826621	Ca7_97826621	7.30689e-05	4.13627	intergenic	Cotton_A_40497	-	HEAT repeat-containing protein	356161	-	Cotton_A_25990	OTP86	33156	IPR002885; Pentatricopeptide repeat	G/A	-:10	A:43	R:4	G:158
194	Related Water content	Ca7	98026209	Ca7_98026209	1.60128e-05	4.79553	intergenic	Cotton_A_25997	-	-	19516	-	Cotton_A_25998	AGG1, ATAGG1, GG1	48650	-	C/T	-:3	T:1	C:172	Y:39
195	Related Water content	Ca7	98026220	Ca7_98026220	6.35076e-06	5.19717	intergenic	Cotton_A_25997	-	-	19527	-	Cotton_A_25998	AGG1, ATAGG1, GG1	48639	-	C/A	-:3	A:1	M:38	C:173
196	Related Water content	Ca8	28676870	Ca8_28676870	9.09865e-05	4.04102	intergenic	Cotton_A_39864	-	unknown protein; CONTAINS InterPro DOMAIN/s: Protein of unknown function DUF218 (InterPro:IPR003848); Has 35333 Blast hits to 34131 proteins in 2444 species: Archae - 798; Bacteria - 22429; Metazoa - 974; Fungi - 991; Plants - 531; Viruses - 0; Other Eukaryotes - 9610 (source: NCBI BLink).	406380	-	Cotton_A_35081	AtRLP6, RLP6	76724	IPR001611; Leucine-rich repeat	G/A	-:53	R:24	G:138
197	Related Water content	Ca8		Ca8_31749511	6.64985e-05	4.17719	intergenic	Cotton_A_40278	-	2-oxoglutarate (2OG) and Fe(II)-dependent oxygenase superfamily protein	290987	IPR005123; Oxoglutarate/iron-dependent oxygenase	Cotton_A_40277	UVR8	109776	IPR000408; Regulator of chromosome condensation, RCC1	A/G	-:7	A:197	G:11
198	Related Water content	Ca8	43233361	Ca8_43233361	3.20161e-06	5.49463	intergenic	Cotton_A_29637	-	Inositol monophosphatase family protein	22214	IPR000146; Fructose-1,6-bisphosphatase class 1/Sedoheputulose-1,7-bisphosphatase	Cotton_A_29636	-	278760	IPR000504; RNA recognition motif domain	T/A	A:10	-:38	T:167
199	Related Water content	Ca8	43250152	Ca8_43250152	5.95145e-05	4.22538	intergenic	Cotton_A_29637	-	Inositol monophosphatase family protein	39005	IPR000146; Fructose-1,6-bisphosphatase class 1/Sedoheputulose-1,7-bisphosphatase	Cotton_A_29636	-	261969	IPR000504; RNA recognition motif domain	C/A	-:7	A:12	C:196
200	Related Water content	Ca8	43250221	Ca8_43250221	3.05414e-05	4.51511	intergenic	Cotton_A_29637	-	Inositol monophosphatase family protein	39074	IPR000146; Fructose-1,6-bisphosphatase class 1/Sedoheputulose-1,7-bisphosphatase	Cotton_A_29636	-	261900	IPR000504; RNA recognition motif domain	C/T	-:8	T:11	C:195	Y:1
201	Related Water content	Ca8	43303450	Ca8_43303450	5.61182e-05	4.2509	intergenic	Cotton_A_29637	-	Inositol monophosphatase family protein	92303	IPR000146; Fructose-1,6-bisphosphatase class 1/Sedoheputulose-1,7-bisphosphatase	Cotton_A_29636	-	208671	IPR000504; RNA recognition motif domain	A/G	-:14	A:187	R:1	G:13
202	Related Water content	Ca8	43303580	Ca8_43303580	2.43169e-05	4.61409	intergenic	Cotton_A_29637	-	Inositol monophosphatase family protein	92433	IPR000146; Fructose-1,6-bisphosphatase class 1/Sedoheputulose-1,7-bisphosphatase	Cotton_A_29636	-	208541	IPR000504; RNA recognition motif domain	A/G	-:20	A:181	R:2	G:12
203	Related Water content	Ca8	43306306	Ca8_43306306	2.11964e-05	4.67374	intergenic	Cotton_A_29637	-	Inositol monophosphatase family protein	95159	IPR000146; Fructose-1,6-bisphosphatase class 1/Sedoheputulose-1,7-bisphosphatase	Cotton_A_29636	-	205815	IPR000504; RNA recognition motif domain	G/A	A:11	-:21	R:1	G:182
204	Related Water content	Ca8	43325160	Ca8_43325160	5.46042e-06	5.26277	intergenic	Cotton_A_29637	-	Inositol monophosphatase family protein	114013	IPR000146; Fructose-1,6-bisphosphatase class 1/Sedoheputulose-1,7-bisphosphatase	Cotton_A_29636	-	186961	IPR000504; RNA recognition motif domain	A/G	-:13	A:191	R:1	G:10
205	Related Water content	Ca8	43368013	Ca8_43368013	2.55982e-05	4.59179	intergenic	Cotton_A_29637	-	Inositol monophosphatase family protein	156866	IPR000146; Fructose-1,6-bisphosphatase class 1/Sedoheputulose-1,7-bisphosphatase	Cotton_A_29636	-	144108	IPR000504; RNA recognition motif domain	G/A	A:11	-:6	R:2	G:196
206	Related Water content	Ca8	43392264	Ca8_43392264	3.00991e-05	4.52145	intergenic	Cotton_A_29637	-	Inositol monophosphatase family protein	181117	IPR000146; Fructose-1,6-bisphosphatase class 1/Sedoheputulose-1,7-bisphosphatase	Cotton_A_29636	-	119857	IPR000504; RNA recognition motif domain	T/C	-:9	T:193	C:12	Y:1
207	Related Water content	Ca8	43477364	Ca8_43477364	9.39847e-05	4.02694	intergenic	Cotton_A_29637	-	Inositol monophosphatase family protein	266217	IPR000146; Fructose-1,6-bisphosphatase class 1/Sedoheputulose-1,7-bisphosphatase	Cotton_A_29636	-	34757	IPR000504; RNA recognition motif domain	C/T	-:5	T:12	C:196	Y:2
208	Related Water content	Ca8	43515665	Ca8_43515665	4.54006e-05	4.34294	intergenic	Cotton_A_29636	-	nucleotide binding;nucleic acid binding	1060	IPR000504; RNA recognition motif domain	Cotton_A_29635	-	69932	-	A/G	-:6	A:195	R:1	G:13
209	Related Water content	Ca8	43524418	Ca8_43524418	7.66612e-05	4.11542	intergenic	Cotton_A_29636	-	nucleotide binding;nucleic acid binding	9813	IPR000504; RNA recognition motif domain	Cotton_A_29635	-	61179	-	C/T	-:5	T:12	C:197	Y:1
210	Related Water content	Ca8	48127760	Ca8_48127760	4.38843e-05	4.35769	intergenic	Cotton_A_40970	ATFAO3, FAO3	fatty alcohol oxidase 3	40963	IPR000172; Glucose-methanol-choline oxidoreductase, N-terminal	Cotton_A_07420	EMB2247	27837	IPR002300; Aminoacyl-tRNA synthetase, class Ia	G/A	A:1	-:2	R:40	G:172
211	Related Water content	Ca8	48556470	Ca8_48556470	8.81017e-05	4.05502	upstream	Cotton_A_07457	-	Leucine-rich repeat receptor-like protein kinase family protein		IPR000719; Protein kinase, catalytic domain	-	-			A/G	-:53	A:152	R:2	G:8
212	Related Water content	Ca8	48556486	Ca8_48556486	5.36026e-05	4.27081	upstream	Cotton_A_07457	-	Leucine-rich repeat receptor-like protein kinase family protein		IPR000719; Protein kinase, catalytic domain	-	-			T/C	-:49	T:156	C:8	Y:2
213	Related Water content	Ca8	48556511	Ca8_48556511	5.69944e-05	4.24417	upstream	Cotton_A_07457	-	Leucine-rich repeat receptor-like protein kinase family protein		IPR000719; Protein kinase, catalytic domain	-	-			A/G	-:54	A:151	R:2	G:8
214	Related Water content	Ca8	48556533	Ca8_48556533	5.49703e-05	4.25987	upstream	Cotton_A_07457	-	Leucine-rich repeat receptor-like protein kinase family protein		IPR000719; Protein kinase, catalytic domain	-	-			A/G	-:59	A:146	R:2	G:8
215	Related Water content	Ca8	48556569	Ca8_48556569	7.62799e-05	4.11759	upstream	Cotton_A_07457	-	Leucine-rich repeat receptor-like protein kinase family protein		IPR000719; Protein kinase, catalytic domain	-	-			T/C	-:54	T:151	C:8	Y:2
216	Related Water content	Ca8	49947553	Ca8_49947553	7.1349e-05	4.14661	upstream	Cotton_A_07524	-	Tetratricopeptide repeat (TPR)-like superfamily protein		IPR002885; Pentatricopeptide repeat	-	-			A/G	A:86	-:71	R:4	G:54
217	Related Water content	Ca8	62728621	Ca8_62728621	9.50139e-07	6.02221	intergenic	Cotton_A_10243	PHB, ATHB14, ATHB-14, PHB-1D	Homeobox-leucine zipper family protein / lipid-binding START domain-containing protein	2712	IPR001356; Homeobox	Cotton_A_10242	-	3890	-	C/G	S:1	-:89	C:114	G:11
218	Related Water content	Ca8	62728627	Ca8_62728627	1.04372e-06	5.98142	intergenic	Cotton_A_10243	PHB, ATHB14, ATHB-14, PHB-1D	Homeobox-leucine zipper family protein / lipid-binding START domain-containing protein	2718	IPR001356; Homeobox	Cotton_A_10242	-	3884	-	G/A	A:11	-:93	R:1	G:110
219	Related Water content	Ca8	62739228	Ca8_62739228	2.45597e-05	4.60978	intronic	Cotton_A_10241	NF-YA7	nuclear factor Y, subunit A7		IPR001289; CCAAT-binding transcription factor, subunit B	-	-			A/C	-:10	A:126	M:4	C:75
220	Related Water content	Ca8	64181113	Ca8_64181113	4.93856e-05	4.3064	downstream	Cotton_A_08587	-	-		-	-	-			C/T	-:64	T:9	C:142
221	Related Water content	Ca8	82639196	Ca8_82639196	9.33387e-05	4.02994	intergenic	Cotton_A_23827	ADK, ATPADK1	adenosine kinase	8761	IPR000850; Adenylate kinase	Cotton_A_23828	ARR16, RR16	240063	IPR001789; Signal transduction response regulator, receiver domain	A/T	A:49	-:106	W:17	T:43
222	Related Water content	Ca8	84742232	Ca8_84742232	9.70388e-05	4.01305	intergenic	Cotton_A_34173	-	AAA-type ATPase family protein	187104	IPR003593; ATPase, AAA+ type, core	Cotton_A_33754	-	2353	-	G/A	A:2	-:23	R:25	G:165
223	Related Water content	Ca9	22959701	Ca9_22959701	1.57533e-05	4.80263	intergenic	Cotton_A_20231	-	Nucleotide-diphospho-sugar transferase family protein	11016	IPR005069; Nucleotide-diphospho-sugar transferase, predicted	Cotton_A_20232	GAD4	93620	IPR002129; Pyridoxal phosphate-dependent decarboxylase	C/T	-:78	T:13	C:124
224	Related Water content	Ca9	28230319	Ca9_28230319	7.9012e-05	4.10231	intergenic	Cotton_A_17713	ATMRP13, MRP13, ABCC12	multidrug resistance-associated protein 13	3514	-	Cotton_A_17714	ATMRP12, MRP12, ABCC11	56860	-	A/G	-:15	A:180	R:20
225	Related Water content	Ca9	28481788	Ca9_28481788	2.94341e-05	4.53115	intergenic	Cotton_A_17721	-	Beta-glucosidase, GBA2 type family protein	18647	-	Cotton_A_17722	-	20673	-	G/A	-:6	A:41	R:1	G:167
226	Related Water content	Ca9	62160131	Ca9_62160131	1.13006e-05	4.9469	intergenic	Cotton_A_37043	MYB111, ATMYB111, PFG3	myb domain protein 111	22396	IPR001005; SANT domain, DNA binding	Cotton_A_32438	-	43611	IPR001077; O-methyltransferase, family 2	A/G	-:5	A:182	R:28
227	Related Water content	Ca9	65027253	Ca9_65027253	6.29293e-05	4.20115	intergenic	Cotton_A_28344	-	unknown protein; BEST Arabidopsis thaliana protein match is: unknown protein (TAIR:AT4G29905.1); Has 30201 Blast hits to 17322 proteins in 780 species: Archae - 12; Bacteria - 1396; Metazoa - 17338; Fungi - 3422; Plants - 5037; Viruses - 0; Other Eukaryotes - 2996 (source: NCBI BLink).	4043	-	Cotton_A_28343	-	3459	IPR018108; Mitochondrial substrate/solute carrier	T/C	-:36	T:161	C:14	Y:4
228	Related Water content	Ca9	65029281	Ca9_65029281	1.45322e-05	4.83767	intergenic	Cotton_A_28344	-	unknown protein; BEST Arabidopsis thaliana protein match is: unknown protein (TAIR:AT4G29905.1); Has 30201 Blast hits to 17322 proteins in 780 species: Archae - 12; Bacteria - 1396; Metazoa - 17338; Fungi - 3422; Plants - 5037; Viruses - 0; Other Eukaryotes - 2996 (source: NCBI BLink).	6071	-	Cotton_A_28343	-	1431	IPR018108; Mitochondrial substrate/solute carrier	G/A	A:12	-:77	R:1	G:125
229	Related Water content	Ca9	67591201	Ca9_67591201	4.82274e-05	4.31671	intergenic	Cotton_A_06124	-	unknown protein; BEST Arabidopsis thaliana protein match is: unknown protein (TAIR:AT3G25870.1); Has 69 Blast hits to 69 proteins in 16 species: Archae - 0; Bacteria - 0; Metazoa - 6; Fungi - 0; Plants - 63; Viruses - 0; Other Eukaryotes - 0 (source: NCBI BLink).	58405	-	Cotton_A_06125	-	50160	-	G/T	-:9	K:33	G:173
230	Related Water content	Ca9	87402299	Ca9_87402299	7.66131e-05	4.1157	intergenic	Cotton_A_14785	-	Protein kinase superfamily protein	9046	IPR000719; Protein kinase, catalytic domain	Cotton_A_14786	-	12219	IPR012946; X8	A/G	-:19	A:184	R:2	G:10
231	Related Water content	Ca9	121061263	Ca9_121061263	4.78012e-05	4.32056	intergenic	Cotton_A_01309	-	Copper transport protein family	5616	-	Cotton_A_01308	-	1113	-	G/A	A:7	-:84	G:124
232	Related Water content	Ca10	9594470	Ca10_9594470	6.93194e-05	4.15915	intergenic	Cotton_A_40871	RDR1, ATRDRP1	RNA-dependent RNA polymerase 1	111748	IPR007855; RNA-dependent RNA polymerase, eukaryotic-type	Cotton_A_26839	-	21450	IPR011009; Protein kinase-like domain	A/C	A:88	-:103	M:2	C:22
233	Related Water content	Ca10	34861505	Ca10_34861505	8.93376e-06	5.04897	intergenic	Cotton_A_24729	ATZFP1-, ZFP1-	zinc-finger protein 10	17879	IPR007087; Zinc finger, C2H2-type	Cotton_A_24730	ETR2	1739	IPR001789; Signal transduction response regulator, receiver domain	T/C	-:90	T:118	C:6	Y:1
234	Related Water content	Ca10	34861519	Ca10_34861519	7.63984e-06	5.11692	intergenic	Cotton_A_24729	ATZFP1-, ZFP1-	zinc-finger protein 10	17893	IPR007087; Zinc finger, C2H2-type	Cotton_A_24730	ETR2	1725	IPR001789; Signal transduction response regulator, receiver domain	A/C	A:113	-:95	M:1	C:6
235	Related Water content	Ca10	34872130	Ca10_34872130	4.73585e-05	4.3246	intergenic	Cotton_A_24730	ETR2	Signal transduction histidine kinase, hybrid-type, ethylene sensor	6393	IPR001789; Signal transduction response regulator, receiver domain	Cotton_A_24731	AHL20	16478	IPR005175; Domain of unknown function DUF296	G/C	S:2	-:96	C:11	G:106
236	Related Water content	Ca10	34889425	Ca10_34889425	8.80415e-05	4.05531	exonic	Cotton_A_24731	AHL2-	AT-hook motif nuclear-localized protein 20	nonsynonymous	IPR005175; Domain of unknown function DUF296	-	-			G/T	-:31	T:17	K:2	G:165
237	Related Water content	Ca10	34901807	Ca10_34901807	7.1941e-06	5.14302	exonic	Cotton_A_24735	-	Plant invertase/pectin methylesterase inhibitor superfamily protein	synonymous	IPR006501; Pectinesterase inhibitor	-	-			C/G	S:2	-:17	C:170	G:26
238	Related Water content	Ca10	34902062	Ca10_34902062	4.80114e-05	4.31866	exonic	Cotton_A_24735	-	Plant invertase/pectin methylesterase inhibitor superfamily protein	synonymous	IPR006501; Pectinesterase inhibitor	-	-			T/C	-:7	T:176	C:29	Y:3
239	Related Water content	Ca10	34902445	Ca10_34902445	2.55568e-05	4.59249	downstream	Cotton_A_24735	-	Plant invertase/pectin methylesterase inhibitor superfamily protein			Cotton_A_24736	-			A/T	-:23	A:166	W:1	T:25
240	Related Water content	Ca10	34902568	Ca10_34902568	4.04765e-05	4.3928	downstream	Cotton_A_24735	-	Plant invertase/pectin methylesterase inhibitor superfamily protein			Cotton_A_24736	-			T/A	-:3	A:29	W:3	T:180
241	Related Water content	Ca10	34902656	Ca10_34902656	1.24193e-05	4.9059	downstream	Cotton_A_24735	-	Plant invertase/pectin methylesterase inhibitor superfamily protein			Cotton_A_24736	-			T/A	-:2	A:27	W:3	T:183
242	Related Water content	Ca10	34903363	Ca10_34903363	5.37588e-05	4.26955	exonic	Cotton_A_24736	-	Protein of unknown function (DUF668)	nonsynonymous	IPR007700; Protein of unknown function DUF668	-	-			T/C	-:6	T:180	C:27	Y:2
243	Related Water content	Ca10	34903655	Ca10_34903655	9.5812e-06	5.01858	exonic	Cotton_A_24736	-	Protein of unknown function (DUF668)	synonymous	IPR007700; Protein of unknown function DUF668	-	-			A/T	-:19	A:169	W:3	T:24
244	Related Water content	Ca10	34904000	Ca10_34904000	1.43501e-05	4.84315	exonic	Cotton_A_24736	-	Protein of unknown function (DUF668)	synonymous	IPR007700; Protein of unknown function DUF668	-	-			C/T	-:10	T:23	C:178	Y:4
245	Related Water content	Ca10	34904337	Ca10_34904337	1.84343e-05	4.73437	exonic	Cotton_A_24736	-	Protein of unknown function (DUF668)	nonsynonymous	IPR007700; Protein of unknown function DUF668	-	-			G/A	A:27	-:12	R:4	G:172
246	Related Water content	Ca10	34905580	Ca10_34905580	3.15466e-05	4.50105	upstream	Cotton_A_24736	-	Protein of unknown function (DUF668)		IPR007700; Protein of unknown function DUF668	-	-			A/T	A:92	-:107	W:1	T:15
247	Related Water content	Ca10	34906348	Ca10_34906348	9.32565e-06	5.03032	intergenic	Cotton_A_24736	-	Protein of unknown function (DUF668)	1245	IPR007700; Protein of unknown function DUF668	Cotton_A_24737	-	6437	-	C/T	-:44	T:26	C:145
248	Related Water content	Ca10	34906386	Ca10_34906386	8.90658e-06	5.05029	intergenic	Cotton_A_24736	-	Protein of unknown function (DUF668)	1283	IPR007700; Protein of unknown function DUF668	Cotton_A_24737	-	6399	-	G/A	A:26	-:50	R:1	G:138
249	Related Water content	Ca10	34907237	Ca10_34907237	1.63913e-06	5.78539	intergenic	Cotton_A_24736	-	Protein of unknown function (DUF668)	2134	IPR007700; Protein of unknown function DUF668	Cotton_A_24737	-	5548	-	T/C	-:86	T:108	C:20	Y:1
250	Related Water content	Ca10	34907671	Ca10_34907671	5.32309e-05	4.27384	intergenic	Cotton_A_24736	-	Protein of unknown function (DUF668)	2568	IPR007700; Protein of unknown function DUF668	Cotton_A_24737	-	5114	-	C/T	-:65	T:15	C:133	Y:2
251	Related Water content	Ca10	34908162	Ca10_34908162	9.20957e-06	5.03576	intergenic	Cotton_A_24736	-	Protein of unknown function (DUF668)	3059	IPR007700; Protein of unknown function DUF668	Cotton_A_24737	-	4623	-	T/G	-:35	T:154	K:2	G:24
252	Related Water content	Ca10	34908218	Ca10_34908218	4.36452e-05	4.36006	intergenic	Cotton_A_24736	-	Protein of unknown function (DUF668)	3115	IPR007700; Protein of unknown function DUF668	Cotton_A_24737	-	4567	-	T/G	-:37	T:154	K:2	G:22
253	Related Water content	Ca10	34908227	Ca10_34908227	2.63243e-05	4.57964	intergenic	Cotton_A_24736	-	Protein of unknown function (DUF668)	3124	IPR007700; Protein of unknown function DUF668	Cotton_A_24737	-	4558	-	T/C	-:41	T:150	C:22	Y:2
254	Related Water content	Ca10	34908499	Ca10_34908499	3.26256e-05	4.48644	intergenic	Cotton_A_24736	-	Protein of unknown function (DUF668)	3396	IPR007700; Protein of unknown function DUF668	Cotton_A_24737	-	4286	-	T/C	-:17	T:169	C:28	Y:1
255	Related Water content	Ca10	34909329	Ca10_34909329	6.17524e-05	4.20935	intergenic	Cotton_A_24736	-	Protein of unknown function (DUF668)	4226	IPR007700; Protein of unknown function DUF668	Cotton_A_24737	-	3456	-	T/C	-:99	T:106	C:10
256	Related Water content	Ca10	34910188	Ca10_34910188	4.43576e-05	4.35303	intergenic	Cotton_A_24736	-	Protein of unknown function (DUF668)	5085	IPR007700; Protein of unknown function DUF668	Cotton_A_24737	-	2597	-	G/C	S:2	-:21	C:24	G:168
257	Related Water content	Ca10	34910422	Ca10_34910422	1.97239e-05	4.70501	intergenic	Cotton_A_24736	-	Protein of unknown function (DUF668)	5319	IPR007700; Protein of unknown function DUF668	Cotton_A_24737	-	2363	-	C/T	-:5	T:27	C:180	Y:3
258	Related Water content	Ca10	34978607	Ca10_34978607	8.46663e-05	4.07229	intronic	Cotton_A_24743	-	2-oxoglutarate (2OG) and Fe(II)-dependent oxygenase superfamily protein		IPR002283; Isopenicillin N synthase	-	-			C/T	-:9	T:19	C:187
259	Related Water content	Ca10	49352941	Ca10_49352941	3.62019e-05	4.44127	intergenic	Cotton_A_20576	TTL3, VIT	tetratricopetide-repeat thioredoxin-like 3	28578	IPR001440; Tetratricopeptide TPR-1	Cotton_A_20575	-	2464	IPR001932; Protein phosphatase 2C-like	A/C	-:8	A:173	M:32	C:2
260	Related Water content	Ca10	56492442	Ca10_56492442	1.5635e-07	6.8059	intergenic	Cotton_A_11157	YUC2	Flavin-binding monooxygenase family protein	18597	IPR000103; Pyridine nucleotide-disulphide oxidoreductase, class-II	Cotton_A_11156	AT-HSFC1, HSFC1	24976	IPR000232; Heat shock factor HSF	G/A	R:22	G:193
261	Related Water content	Ca10	67207021	Ca10_67207021	2.93102e-06	5.53298	intergenic	Cotton_A_29854	SCR, SGR1	GRAS family transcription factor	290997	IPR005202; Transcription factor GRAS	Cotton_A_41323	ACA2	113426	-	A/G	R:211	G:4
262	Related Water content	Ca10	67207022	Ca10_67207022	2.93102e-06	5.53298	intergenic	Cotton_A_29854	SCR, SGR1	GRAS family transcription factor	290998	IPR005202; Transcription factor GRAS	Cotton_A_41323	ACA2	113425	-	A/G	R:211	G:4
263	Related Water content	Ca10	72617951	Ca10_72617951	1.29679e-05	4.88713	intergenic	Cotton_A_25368	-	-	13059	-	Cotton_A_25369	ATB BETA	10413	IPR000009; Protein phosphatase 2A, regulatory subunit PR55	T/C	-:51	T:147	C:1	Y:16
264	Related Water content	Ca10	72617955	Ca10_72617955	4.39924e-06	5.35662	intergenic	Cotton_A_25368	-	-	13063	-	Cotton_A_25369	ATB BETA	10409	IPR000009; Protein phosphatase 2A, regulatory subunit PR55	C/T	-:53	T:1	C:146	Y:15
265	Related Water content	Ca10	72853503	Ca10_72853503	4.97681e-06	5.30305	intergenic	Cotton_A_07861	-	unknown protein; BEST Arabidopsis thaliana protein match is: unknown protein (TAIR:AT4G34560.1); Has 1807 Blast hits to 1807 proteins in 277 species: Archae - 0; Bacteria - 0; Metazoa - 736; Fungi - 347; Plants - 385; Viruses - 0; Other Eukaryotes - 339 (source: NCBI BLink).	6215	-	Cotton_A_07860	JMT	1686	IPR005299; SAM dependent carboxyl methyltransferase	G/A	-:47	A:45	R:3	G:120
266	Related Water content	Ca11	15167424	Ca11_15167424	7.30173e-05	4.13657	intergenic	Cotton_A_32378	SHM3	serine hydroxymethyltransferase 3	512589	IPR001085; Serine hydroxymethyltransferase	Cotton_A_13707	CYP82C3	3213	IPR001128; Cytochrome P450	A/T	-:8	A:181	W:1	T:25
267	Related Water content	Ca11	28131399	Ca11_28131399	8.49401e-05	4.07089	intergenic	Cotton_A_17415	-	-	25806	-	Cotton_A_17414	-	33721	-	G/T	-:5	T:58	K:64	G:88
268	Related Water content	Ca11	31134164	Ca11_31134164	8.14006e-05	4.08937	downstream	Cotton_A_14847	STZ, ZAT1-	salt tolerance zinc finger		IPR007087; Zinc finger, C2H2-type	-	-			G/T	-:100	T:6	G:109
269	Related Water content	Ca11	31263071	Ca11_31263071	5.70825e-05	4.2435	intergenic	Cotton_A_14862	-	-	11293	-	Cotton_A_14863	SLY1	25567	IPR001810; F-box domain, cyclin-like	T/C	-:84	T:119	C:10	Y:2
270	Related Water content	Ca11	31263080	Ca11_31263080	5.27805e-05	4.27753	intergenic	Cotton_A_14862	-	-	11302	-	Cotton_A_14863	SLY1	25558	IPR001810; F-box domain, cyclin-like	T/C	-:88	T:115	C:10	Y:2
271	Related Water content	Ca11	31287777	Ca11_31287777	8.99715e-05	4.0459	upstream	Cotton_A_14863	SLY1	F-box family protein		IPR001810; F-box domain, cyclin-like	-	-			A/G	-:23	A:178	R:3	G:11
272	Related Water content	Ca11	31288114	Ca11_31288114	1.13128e-05	4.94643	upstream	Cotton_A_14863	SLY1	F-box family protein		IPR001810; F-box domain, cyclin-like	-	-			T/C	-:63	T:141	C:9	Y:2
273	Related Water content	Ca11	31289948	Ca11_31289948	8.36224e-05	4.07768	downstream	Cotton_A_14863	SLY1	F-box family protein		IPR001810; F-box domain, cyclin-like	-	-			A/G	-:34	A:168	R:1	G:12
274	Related Water content	Ca11	31293270	Ca11_31293270	1.15781e-05	4.93636	intergenic	Cotton_A_14863	SLY1	F-box family protein	4141	IPR001810; F-box domain, cyclin-like	Cotton_A_14864	-	7378	IPR000719; Protein kinase, catalytic domain	A/G	-:81	A:126	G:8
275	Related Water content	Ca11	38175476	Ca11_38175476	5.02059e-05	4.29924	exonic	Cotton_A_30897	-	Pentatricopeptide repeat (PPR) superfamily protein	synonymous	IPR002885; Pentatricopeptide repeat	-	-			G/T	-:5	T:29	K:3	G:178
276	Related Water content	Ca11	54586652	Ca11_54586652	7.9413e-05	4.10011	intergenic	Cotton_A_35718	-	-	266887	-	Cotton_A_27253	-	78309	IPR000120; Amidase	A/G	-:96	A:109	R:1	G:9
277	Related Water content	Ca11	60774686	Ca11_60774686	4.57103e-05	4.33999	intergenic	Cotton_A_34021	-	-	75421	-	Cotton_A_34022	PAS2, PEP	77161	IPR007482; Protein-tyrosine phosphatase-like, PTPLA	T/A	A:9	-:77	T:129
278	Related Water content	Ca11	60774746	Ca11_60774746	4.8403e-05	4.31513	intergenic	Cotton_A_34021	-	-	75481	-	Cotton_A_34022	PAS2, PEP	77101	IPR007482; Protein-tyrosine phosphatase-like, PTPLA	A/T	-:38	A:166	W:2	T:9
279	Related Water content	Ca11	78021905	Ca11_78021905	8.01164e-05	4.09628	intergenic	Cotton_A_32828	-	Ribosomal protein L7Ae/L30e/S12e/Gadd45 family protein	99440	IPR000530; Ribosomal protein S12e	Cotton_A_32829	LRL1	9195	IPR001092; Helix-loop-helix DNA-binding domain	T/C	-:36	T:161	Y:18
280	Related Water content	Ca11	86821557	Ca11_86821557	1.57648e-07	6.80231	intergenic	Cotton_A_41191	-	-	30731	-	Cotton_A_35062	-	171712	-	G/A	-:1	R:203	G:11
281	Related Water content	Ca11	89339194	Ca11_89339194	6.16162e-05	4.21031	intergenic	Cotton_A_27738	-	-	11748	-	Cotton_A_27737	-	232442	IPR002123; Phospholipid/glycerol acyltransferase	T/C	-:19	T:165	C:29	Y:2
282	Related Water content	Ca11	93432951	Ca11_93432951	8.08962e-05	4.09207	intergenic	Cotton_A_26170	MLO12, ATMLO12	Seven transmembrane MLO family protein	346166	IPR004326; Mlo-related protein	Cotton_A_39401	B120	130390	IPR000719; Protein kinase, catalytic domain	A/G	-:2	A:2	R:211
283	Related Water content	Ca12	10699609	Ca12_10699609	7.17535e-05	4.14416	intergenic	Cotton_A_37440	MEE9	maternal effect embryo arrest 9	75305	-	Cotton_A_40638	-	94472	IPR008511; Protein BYPASS-related	C/A	-:7	A:10	M:2	C:196
284	Related Water content	Ca12	10753848	Ca12_10753848	2.67717e-05	4.57232	intergenic	Cotton_A_37440	MEE9	maternal effect embryo arrest 9	129544	-	Cotton_A_40638	-	40233	IPR008511; Protein BYPASS-related	A/G	-:20	A:182	R:2	G:11
285	Related Water content	Ca12	10769298	Ca12_10769298	6.24235e-05	4.20465	intergenic	Cotton_A_37440	MEE9	maternal effect embryo arrest 9	144994	-	Cotton_A_40638	-	24783	IPR008511; Protein BYPASS-related	A/C	-:22	A:180	M:1	C:12
286	Related Water content	Ca12	10771535	Ca12_10771535	2.13015e-05	4.67159	intergenic	Cotton_A_37440	MEE9	maternal effect embryo arrest 9	147231	-	Cotton_A_40638	-	22546	IPR008511; Protein BYPASS-related	A/C	-:7	A:195	M:1	C:12
287	Related Water content	Ca12	10771991	Ca12_10771991	6.07293e-06	5.2166	intergenic	Cotton_A_37440	MEE9	maternal effect embryo arrest 9	147687	-	Cotton_A_40638	-	22090	IPR008511; Protein BYPASS-related	A/C	-:18	A:186	M:1	C:10
288	Related Water content	Ca12	10795988	Ca12_10795988	1.61711e-05	4.79126	upstream	Cotton_A_40638	-	Protein of unknown function (DUF793)		IPR008511; Protein BYPASS-related	-	-			A/G	-:24	A:179	R:1	G:11
289	Related Water content	Ca12	10829244	Ca12_10829244	2.44416e-05	4.61187	intergenic	Cotton_A_40638	-	Protein of unknown function (DUF793)	34033	IPR008511; Protein BYPASS-related	Cotton_A_40305	XPB1, ATXPB1	214862	-	C/T	-:4	T:11	C:200
290	Related Water content	Ca12	10861729	Ca12_10861729	2.9073e-05	4.53651	intergenic	Cotton_A_40638	-	Protein of unknown function (DUF793)	66518	IPR008511; Protein BYPASS-related	Cotton_A_40305	XPB1, ATXPB1	182377	-	T/G	-:86	T:119	G:10
291	Related Water content	Ca12	15295530	Ca12_15295530	5.03403e-05	4.29808	intergenic	Cotton_A_34992	-	-	336916	-	Cotton_A_30389	-	33463	IPR006683; Thioesterase superfamily	T/G	-:40	T:161	G:14
292	Related Water content	Ca12	19518796	Ca12_19518796	5.1001e-05	4.29242	intergenic	Cotton_A_33178	-	-	236758	IPR004332; Transposase, MuDR, plant	Cotton_A_15375	-	271275	IPR001594; Zinc finger, DHHC-type, palmitoyltransferase	G/C	-:13	C:12	G:190
293	Related Water content	Ca12	19562772	Ca12_19562772	5.43315e-05	4.26495	intergenic	Cotton_A_33178	-	-	280734	IPR004332; Transposase, MuDR, plant	Cotton_A_15375	-	227299	IPR001594; Zinc finger, DHHC-type, palmitoyltransferase	A/G	-:2	A:200	G:13
294	Related Water content	Ca12	19589872	Ca12_19589872	5.47694e-05	4.26146	intergenic	Cotton_A_33178	-	-	307834	IPR004332; Transposase, MuDR, plant	Cotton_A_15375	-	200199	IPR001594; Zinc finger, DHHC-type, palmitoyltransferase	A/G	-:10	A:191	R:1	G:13
295	Related Water content	Ca12	19590056	Ca12_19590056	6.86055e-05	4.16364	intergenic	Cotton_A_33178	-	-	308018	IPR004332; Transposase, MuDR, plant	Cotton_A_15375	-	200015	IPR001594; Zinc finger, DHHC-type, palmitoyltransferase	G/A	-:5	A:12	G:198
296	Related Water content	Ca12	25912805	Ca12_25912805	6.48946e-05	4.18779	intergenic	Cotton_A_36899	-	-	44208	-	Cotton_A_39668	AGO4	54727	IPR003165; Stem cell self-renewal protein Piwi	T/C	-:18	T:184	C:13
297	Related Water content	Ca12	25918414	Ca12_25918414	3.28776e-05	4.4831	intergenic	Cotton_A_36899	-	-	49817	-	Cotton_A_39668	AGO4	49118	IPR003165; Stem cell self-renewal protein Piwi	A/G	-:13	A:189	R:1	G:12
298	Related Water content	Ca12	38855166	Ca12_38855166	5.91138e-05	4.22831	intergenic	Cotton_A_39960	CDPK19, CPK8	calcium-dependent protein kinase 19	20103	IPR006689; ARF/SAR superfamily	Cotton_A_39959	-	86100	-	T/C	-:9	T:193	C:11	Y:2
299	Related Water content	Ca12	38855895	Ca12_38855895	2.5679e-05	4.59042	intergenic	Cotton_A_39960	CDPK19, CPK8	calcium-dependent protein kinase 19	20832	IPR006689; ARF/SAR superfamily	Cotton_A_39959	-	85371	-	A/G	-:7	A:195	R:1	G:12
300	Related Water content	Ca12	38866606	Ca12_38866606	6.92276e-05	4.15972	intergenic	Cotton_A_39960	CDPK19, CPK8	calcium-dependent protein kinase 19	31543	IPR006689; ARF/SAR superfamily	Cotton_A_39959	-	74660	-	T/G	-:14	T:187	K:2	G:12
301	Related Water content	Ca12	47148974	Ca12_47148974	3.50247e-05	4.45563	intergenic	Cotton_A_39737	PUB24	plant U-box 24	11536	IPR016024; Armadillo-type fold	Cotton_A_40959	-	262570	-	T/C	-:9	T:193	C:11	Y:2
302	Related Water content	Ca12	47169836	Ca12_47169836	5.93326e-05	4.22671	intergenic	Cotton_A_39737	PUB24	plant U-box 24	32398	IPR016024; Armadillo-type fold	Cotton_A_40959	-	241708	-	T/C	-:2	T:200	C:13
303	Related Water content	Ca12	47177158	Ca12_47177158	5.79679e-05	4.23681	intergenic	Cotton_A_39737	PUB24	plant U-box 24	39720	IPR016024; Armadillo-type fold	Cotton_A_40959	-	234386	-	A/T	-:24	A:177	W:1	T:13
304	Related Water content	Ca12	47204026	Ca12_47204026	7.38261e-05	4.13179	intergenic	Cotton_A_39737	PUB24	plant U-box 24	66588	IPR016024; Armadillo-type fold	Cotton_A_40959	-	207518	-	T/C	-:2	T:198	C:13	Y:2
305	Related Water content	Ca12	47206718	Ca12_47206718	3.36845e-06	5.47257	intergenic	Cotton_A_39737	PUB24	plant U-box 24	69280	IPR016024; Armadillo-type fold	Cotton_A_40959	-	204826	-	C/A	-:2	A:10	M:2	C:201
306	Related Water content	Ca12	47208800	Ca12_47208800	8.44125e-05	4.07359	intergenic	Cotton_A_39737	PUB24	plant U-box 24	71362	IPR016024; Armadillo-type fold	Cotton_A_40959	-	202744	-	G/C	S:1	-:11	C:13	G:190
307	Related Water content	Ca12	47269835	Ca12_47269835	7.31067e-05	4.13604	intergenic	Cotton_A_39737	PUB24	plant U-box 24	132397	IPR016024; Armadillo-type fold	Cotton_A_40959	-	141709	-	C/T	-:17	T:10	C:186	Y:2
308	Related Water content	Ca12	70376848	Ca12_70376848	5.97136e-07	6.22393	upstream	Cotton_A_00295	TBL34	TRICHOME BIREFRINGENCE-LIKE 34		IPR004253; Domain of unknown function DUF231, plant	-	-			C/T	-:15	T:10	C:189	Y:1
309	Related Water content	Ca12	84000873	Ca12_84000873	3.10845e-06	5.50746	intergenic	Cotton_A_28813	-	Exostosin family protein	19881	IPR004263; Exostosin-like	Cotton_A_28812	RBCL	99163	IPR000685; Ribulose bisphosphate carboxylase, large subunit, C-terminal	C/T	-:7	C:171	Y:37
310	Related Water content	Ca12	84000887	Ca12_84000887	7.51933e-06	5.12382	intergenic	Cotton_A_28813	-	Exostosin family protein	19895	IPR004263; Exostosin-like	Cotton_A_28812	RBCL	99149	IPR000685; Ribulose bisphosphate carboxylase, large subunit, C-terminal	C/T	-:7	C:172	Y:36
311	Related Water content	Ca12	87924053	Ca12_87924053	1.93179e-05	4.71404	intergenic	Cotton_A_35756	-	B-box type zinc finger protein with CCT domain	85915	IPR000315; Zinc finger, B-box	Cotton_A_35757	-	48059	IPR019377; NADH-ubiquinone oxidoreductase, subunit 10	G/A	A:9	-:67	R:2	G:137
312	Related Water content	Ca12	90828905	Ca12_90828905	8.86177e-05	4.05248	intergenic	Cotton_A_39525	-	Sterile alpha motif (SAM) domain-containing protein	203961	IPR010993; Sterile alpha motif homology	Cotton_A_39526	AT59	224936	IPR002022; Pectate lyase/Amb allergen	C/A	A:14	-:26	C:175
313	Related Water content	Ca12	95703822	Ca12_95703822	5.30319e-05	4.27546	intergenic	Cotton_A_35474	-	-	107423	IPR000916; Bet v I allergen	Cotton_A_37744	-	140460	IPR004265; Plant disease resistance response protein	C/G	S:1	-:2	C:200	G:12
314	Related Water content	Ca13	1807870	Ca13_1807870	3.84825e-05	4.41474	intergenic	Cotton_A_40851	-	-	299474	-	Cotton_A_32603	-	158905	IPR016027; Nucleic acid-binding, OB-fold-like	C/T	-:14	T:12	C:189
315	Related Water content	Ca13	2494039	Ca13_2494039	4.26473e-05	4.37011	intergenic	Cotton_A_41141	SBH2	sphingoid base hydroxylase 2	67197	IPR006694; Fatty acid hydroxylase	Cotton_A_36062	RPL15	229101	IPR021131; Ribosomal protein L18e/L15	G/A	A:11	-:36	G:168
316	Related Water content	Ca13	7394641	Ca13_7394641	6.31428e-05	4.19968	intergenic	Cotton_A_00786	-	-	5046	-	Cotton_A_00785	POK2	1645	IPR001752; Kinesin, motor domain	A/G	-:11	A:187	R:3	G:14
317	Related Water content	Ca13	25703127	Ca13_25703127	5.15116e-06	5.2881	intronic	Cotton_A_04375	-	NB-ARC domain-containing disease resistance protein		IPR000767; Disease resistance protein	-	-			G/A	-:73	A:17	R:6	G:119
318	Related Water content	Ca13	30739976	Ca13_30739976	2.85463e-05	4.54445	intergenic	Cotton_A_19281	-	unknown protein; FUNCTIONS IN: molecular_function unknown; INVOLVED IN: biological_process unknown; LOCATED IN: chloroplast; EXPRESSED IN: 22 plant structures; EXPRESSED DURING: 13 growth stages; BEST Arabidopsis thaliana protein match is: unknown protein (TAIR:AT1G13390.2); Has 125 Blast hits to 125 proteins in 18 species: Archae - 0; Bacteria - 0; Metazoa - 0; Fungi - 0; Plants - 125; Viruses -…	109138	-	Cotton_A_28086	At17.1	57686	-	G/T	-:74	T:9	K:11	G:121
319	Related Water content	Ca13	31977673	Ca13_31977673	9.36589e-06	5.02845	intergenic	Cotton_A_38245	-	-	11644	-	Cotton_A_38246	-	162664	IPR000070; Pectinesterase, catalytic	C/T	-:67	T:11	C:135	Y:2
320	Related Water content	Ca13	43909363	Ca13_43909363	2.91534e-08	7.53531	intergenic	Cotton_A_22838	-	Leucine-rich repeat receptor-like protein kinase family protein	7480	IPR000719; Protein kinase, catalytic domain	Cotton_A_33933	SDG40	175285	-	G/A	R:214	G:1
321	Related Water content	Ca13	43909386	Ca13_43909386	2.1457e-05	4.66843	intergenic	Cotton_A_22838	-	Leucine-rich repeat receptor-like protein kinase family protein	7503	IPR000719; Protein kinase, catalytic domain	Cotton_A_33933	SDG40	175262	-	T/G	-:1	T:2	K:212
322	Related Water content	Ca13	53854250	Ca13_53854250	3.01837e-05	4.52023	intergenic	Cotton_A_20861	-	Inositol 1,3,4-trisphosphate 5/6-kinase family protein	13226	IPR008656; Inositol-tetrakisphosphate 1-kinase	Cotton_A_20862	-	2986	-	G/A	A:12	-:48	R:1	G:154
323	Related Water content	Ca13	56653702	Ca13_56653702	8.26404e-05	4.08281	intergenic	Cotton_A_24538	-	unknown protein; Has 25 Blast hits to 25 proteins in 10 species: Archae - 0; Bacteria - 0; Metazoa - 0; Fungi - 0; Plants - 25; Viruses - 0; Other Eukaryotes - 0 (source: NCBI BLink).	15246	-	Cotton_A_24537	BLI, KOS1	7994	-	T/C	-:53	T:142	C:20
324	Related Water content	Ca13	56654701	Ca13_56654701	2.23368e-06	5.65098	intergenic	Cotton_A_24538	-	unknown protein; Has 25 Blast hits to 25 proteins in 10 species: Archae - 0; Bacteria - 0; Metazoa - 0; Fungi - 0; Plants - 25; Viruses - 0; Other Eukaryotes - 0 (source: NCBI BLink).	16245	-	Cotton_A_24537	BLI, KOS1	6995	-	A/G	-:105	A:99	G:11
325	Related Water content	Ca13	56656547	Ca13_56656547	6.81412e-05	4.16659	intergenic	Cotton_A_24538	-	unknown protein; Has 25 Blast hits to 25 proteins in 10 species: Archae - 0; Bacteria - 0; Metazoa - 0; Fungi - 0; Plants - 25; Viruses - 0; Other Eukaryotes - 0 (source: NCBI BLink).	18091	-	Cotton_A_24537	BLI, KOS1	5149	-	A/G	-:42	A:154	G:19
326	Related Water content	Ca13	56658238	Ca13_56658238	7.71766e-05	4.11251	intergenic	Cotton_A_24538	-	unknown protein; Has 25 Blast hits to 25 proteins in 10 species: Archae - 0; Bacteria - 0; Metazoa - 0; Fungi - 0; Plants - 25; Viruses - 0; Other Eukaryotes - 0 (source: NCBI BLink).	19782	-	Cotton_A_24537	BLI, KOS1	3458	-	G/A	A:16	-:60	G:139
327	Related Water content	Ca13	56660603	Ca13_56660603	3.56167e-05	4.44835	intergenic	Cotton_A_24538	-	unknown protein; Has 25 Blast hits to 25 proteins in 10 species: Archae - 0; Bacteria - 0; Metazoa - 0; Fungi - 0; Plants - 25; Viruses - 0; Other Eukaryotes - 0 (source: NCBI BLink).	22147	-	Cotton_A_24537	BLI, KOS1	1093	-	A/G	-:72	A:130	G:13
328	Related Water content	Ca13	56660613	Ca13_56660613	4.50264e-05	4.34653	intergenic	Cotton_A_24538	-	unknown protein; Has 25 Blast hits to 25 proteins in 10 species: Archae - 0; Bacteria - 0; Metazoa - 0; Fungi - 0; Plants - 25; Viruses - 0; Other Eukaryotes - 0 (source: NCBI BLink).	22157	-	Cotton_A_24537	BLI, KOS1	1083	-	G/A	A:13	-:73	G:129
329	Related Water content	Ca13	56661503	Ca13_56661503	5.64313e-05	4.24848	upstream	Cotton_A_24537	BLI, KOS1	BLISTER		-	-	-			C/T	-:40	T:13	C:162
330	Related Water content	Ca13	56661508	Ca13_56661508	5.66809e-05	4.24656	upstream	Cotton_A_24537	BLI, KOS1	BLISTER		-	-	-			C/G	-:39	C:163	G:13
331	Related Water content	Ca13	56671967	Ca13_56671967	6.02137e-05	4.2203	downstream	Cotton_A_24536	-	triglyceride lipases;triglyceride lipases		IPR002921; Lipase, class 3	-	-			C/G	-:89	C:109	G:17
332	Related Water content	Ca13	56684500	Ca13_56684500	4.11286e-05	4.38586	upstream;downstream	Cotton_A_24535	-	triglyceride lipases;triglyceride lipases			-	-			A/G	-:77	A:122	G:16
333	Related Water content	Ca13	56684676	Ca13_56684676	4.30754e-05	4.36577	upstream;downstream	Cotton_A_24535	-	triglyceride lipases;triglyceride lipases			-	-			T/C	-:106	T:91	C:18
334	Related Water content	Ca13	56687577	Ca13_56687577	9.02316e-05	4.04464	upstream	Cotton_A_24534	ATGSTU7, GST25, GSTU7	glutathione S-transferase tau 7		IPR004045; Glutathione S-transferase, N-terminal	-	-			T/A	A:15	-:62	T:138
335	Related Water content	Ca13	56687615	Ca13_56687615	4.77288e-05	4.32122	upstream	Cotton_A_24534	ATGSTU7, GST25, GSTU7	glutathione S-transferase tau 7		IPR004045; Glutathione S-transferase, N-terminal	-	-			T/C	-:72	T:128	C:15
336	Related Water content	Ca13	56689086	Ca13_56689086	3.08491e-06	5.51076	intergenic	Cotton_A_24534	ATGSTU7, GST25, GSTU7	glutathione S-transferase tau 7	2018	IPR004045; Glutathione S-transferase, N-terminal	Cotton_A_24533	-	1033	-	A/T	-:86	A:115	T:14
337	Related Water content	Ca13	56689104	Ca13_56689104	6.44e-06	5.19111	intergenic	Cotton_A_24534	ATGSTU7, GST25, GSTU7	glutathione S-transferase tau 7	2036	IPR004045; Glutathione S-transferase, N-terminal	Cotton_A_24533	-	1015	-	A/G	-:82	A:119	G:14
338	Related Water content	Ca13	56689843	Ca13_56689843	4.26336e-05	4.37025	upstream	Cotton_A_24533	-	-		-	-	-			A/G	-:81	A:120	G:14
339	Related Water content	Ca13	56693707	Ca13_56693707	1.78183e-06	5.74913	intergenic	Cotton_A_24533	-	-	1965	-	Cotton_A_24532	PSBC	7118	IPR000932; Photosystem antenna protein-like	C/T	-:11	T:10	C:192	Y:2
340	Related Water content	Ca13	56693708	Ca13_56693708	1.90331e-06	5.72049	intergenic	Cotton_A_24533	-	-	1966	-	Cotton_A_24532	PSBC	7117	IPR000932; Photosystem antenna protein-like	G/C	S:2	-:12	C:10	G:191
341	Related Water content	Ca13	56723144	Ca13_56723144	8.16045e-06	5.08829	intergenic	Cotton_A_24532	PSBC	photosystem II reaction center protein C	22087	IPR000932; Photosystem antenna protein-like	Cotton_A_24531	-	9485	IPR011424; C1-like	A/C	-:27	A:173	M:1	C:14
342	Related Water content	Ca13	56771280	Ca13_56771280	9.57532e-05	4.01885	upstream	Cotton_A_24528	-	Cysteine/Histidine-rich C1 domain family protein		IPR004146; DC1	-	-			G/T	-:85	T:6	K:4	G:120
343	Related Water content	chrUN	3516221	chrUN_3516221	5.42794e-05	4.26537	intergenic	Cotton_A_35404	-	-	40155	IPR021419; Mediator complex subunit Med25, von Willebrand factor type A	Cotton_A_35405	-	74470	IPR001471; Pathogenesis-related transcriptional factor/ERF, DNA-binding	G/A	A:12	-:9	R:1	G:193
344	Related Water content	chrUN	9360607	chrUN_9360607	8.02416e-05	4.0956	intergenic	Cotton_A_39786	-	-	530259	-	Cotton_A_40593	-	92533	IPR002683; Photosystem II PsbP, oxygen evolving complex	G/A	-:15	A:10	G:190
345	Related Water content	chrUN	16601744	chrUN_16601744	1.12972e-05	4.94703	intergenic	Cotton_A_40995	-	-	28946	-	Cotton_A_35879	-	139408	-	A/T	-:6	A:187	W:22
346	Related Water content	chrUN	24285563	chrUN_24285563	8.22404e-05	4.08491	intergenic	Cotton_A_36905	-	-	283541	-	Cotton_A_37392	-	647995	IPR001611; Leucine-rich repeat	C/A	-:88	A:114	M:12	C:1
347	Related Water content	chrUN	43111573	chrUN_43111573	7.03844e-06	5.15252	intergenic	Cotton_A_39734	-	-	411221	-	Cotton_A_37428	-	168326	IPR000717; Proteasome component PCI	C/G	S:32	-:5	C:177	G:1
348	Related Water content	chrUN	53429604	chrUN_53429604	7.85677e-05	4.10476	intergenic	Cotton_A_40708	-	-	337276	IPR013744; Protein of unknown function DUF1749	Cotton_A_40603	-	77777	-	T/C	-:5	T:195	C:13	Y:2
349	Related Water content	chrUN	53467214	chrUN_53467214	7.3701e-05	4.13253	intergenic	Cotton_A_40708	-	-	374886	IPR013744; Protein of unknown function DUF1749	Cotton_A_40603	-	40167	-	G/T	-:6	T:12	K:2	G:195
350	Related Water content	chrUN	53533521	chrUN_53533521	2.18026e-05	4.66149	intergenic	Cotton_A_40603	-	-	25913	-	Cotton_A_39482	-	9361	-	G/A	-:8	A:11	R:2	G:194
351	Related Water content	chrUN	62830929	chrUN_62830929	5.31612e-05	4.27441	intergenic	Cotton_A_41243	-	-	86406	IPR004265; Plant disease resistance response protein	Cotton_A_37590	-	441130	-	T/C	-:9	T:42	C:1	Y:163
352	Related Water content	chrUN	63706778	chrUN_63706778	5.36953e-05	4.27006	intergenic	Cotton_A_32961	-	-	7431	IPR001128; Cytochrome P450	Cotton_A_40849	-	150425	-	A/T	A:109	-:59	W:5	T:42
353	Related Water content	chrUN	64562908	chrUN_64562908	9.53538e-05	4.02066	intergenic	Cotton_A_40810	-	-	99479	-	Cotton_A_40451	-	213391	-	A/T	-:12	A:191	W:1	T:11
354	Related Water content	chrUN	64611005	chrUN_64611005	5.64411e-05	4.2484	intergenic	Cotton_A_40810	-	-	147576	-	Cotton_A_40451	-	165294	-	T/A	-:3	A:12	W:1	T:199
355	Related Water content	chrUN	105443767	chrUN_105443767	5.84182e-05	4.23345	intergenic	Cotton_A_38807	-	-	163341	IPR000743; Glycoside hydrolase, family 28	Cotton_A_41104	-	63233	IPR002541; Cytochrome c assembly protein	G/T	-:6	K:34	G:175
356	Related Water content	chrUN	105443790	chrUN_105443790	1.83618e-06	5.73609	intergenic	Cotton_A_38807	-	-	163364	IPR000743; Glycoside hydrolase, family 28	Cotton_A_41104	-	63210	IPR002541; Cytochrome c assembly protein	C/T	-:6	C:188	Y:21
357	Related Water content	chrUN	111854932	chrUN_111854932	7.23271e-05	4.1407	intergenic	Cotton_A_39978	-	-	230673	IPR000504; RNA recognition motif domain	Cotton_A_41067	-	209880	-	A/G	-:24	A:180	R:1	G:10
358	Related Water content	chrUN	118844919	chrUN_118844919	7.30556e-05	4.13635	intergenic	Cotton_A_40568	-	-	15532	IPR000426; Proteasome, alpha-subunit, conserved site	Cotton_A_41226	-	123758	IPR000620; Drug/metabolite transporter	A/T	-:64	A:130	T:21
359	Related Water content	chrUN	118844952	chrUN_118844952	1.50802e-05	4.82159	intergenic	Cotton_A_40568	-	-	15565	IPR000426; Proteasome, alpha-subunit, conserved site	Cotton_A_41226	-	123725	IPR000620; Drug/metabolite transporter	C/T	-:66	T:20	C:129
360	Related Water content	chrUN	122600141	chrUN_122600141	9.392e-05	4.02724	intergenic	Cotton_A_41195	-	-	192045	-	Cotton_A_40772	-	121800	IPR001471; Pathogenesis-related transcriptional factor/ERF, DNA-binding	G/T	-:15	T:21	G:179
361	Related Water content	chrUN	124741792	chrUN_124741792	5.43817e-05	4.26455	intergenic	Cotton_A_40760	-	-	22787	-	Cotton_A_40670	-	34050	IPR002048; Calcium-binding EF-hand	C/T	-:6	T:22	C:185	Y:2
362	Related Water content	chrUN	124741854	chrUN_124741854	4.04626e-05	4.39295	intergenic	Cotton_A_40760	-	-	22849	-	Cotton_A_40670	-	33988	IPR002048; Calcium-binding EF-hand	G/T	-:4	T:21	K:2	G:188
363	Related Water content	chrUN	127760140	chrUN_127760140	8.83472e-05	4.05381	intergenic	Cotton_A_40865	-	-	76966	-	Cotton_A_41280	-	15241	-	A/T	-:2	A:179	W:4	T:30
364	Related Water content	chrUN	131345559	chrUN_131345559	7.51006e-05	4.12436	intergenic	Cotton_A_40521	-	-	12142	-	Cotton_A_41139	-	55796	IPR006740; Protein of unknown function DUF604	G/A	-:55	A:40	R:1	G:119
365	Related Water content	chrUN	138569398	chrUN_138569398	3.92393e-05	4.40628	intergenic	Cotton_A_41078	-	-	243803	-	Cotton_A_41231	-	243830	-	C/G	S:208	C:7
366	Related Water content	chrUN	138882724	chrUN_138882724	6.58515e-05	4.18143	intergenic	Cotton_A_41025	-	-	13106	-	Cotton_A_41002	-	805098	IPR002213; UDP-glucuronosyl/UDP-glucosyltransferase	C/T	-:2	T:12	C:199	Y:2
367	Related Water content	chrUN	140444680	chrUN_140444680	6.81607e-06	5.16647	intergenic	Cotton_A_41107	-	-	33698	IPR002160; Proteinase inhibitor I3, Kunitz legume	Cotton_A_41219	-	18786	-	C/T	C:19	Y:196
368	Related Water content	chrUN	156034245	chrUN_156034245	3.34452e-05	4.47567	intergenic	Cotton_A_41292	-	-	1370019	-	Cotton_A_40697	-	1283671	-	T/A	A:2	-:84	W:10	T:119
369	Related Water content	chrUN	189422722	chrUN_189422722	8.05636e-05	4.09386	intergenic	NONE	-	-	NONE		NONE	-	NONE		C/T	-:95	T:21	C:99
370	Related Water content	chrUN	189422723	chrUN_189422723	9.2056e-05	4.03595	intergenic	NONE	-	-	NONE		NONE	-	NONE		C/T	-:96	T:21	C:98
	Related Chlorophyll content
1	Related Chlorophyll content	Ca1	1460840	Ca1_1460840	3.92675e-05	4.40597	exonic	Cotton_A_10295	-	unknown protein; Has 22 Blast hits to 18 proteins in 9 species: Archae - 0; Bacteria - 0; Metazoa - 0; Fungi - 0; Plants - 22; Viruses - 0; Other Eukaryotes - 0 (source: NCBI BLink).	nonsynonymous	-	-	-			A/G	-:8	A:144	R:7	G:56
2	Related Chlorophyll content	Ca1	1461917	Ca1_1461917	1.66632e-05	4.77824	exonic	Cotton_A_10295	-	unknown protein; Has 22 Blast hits to 18 proteins in 9 species: Archae - 0; Bacteria - 0; Metazoa - 0; Fungi - 0; Plants - 22; Viruses - 0; Other Eukaryotes - 0 (source: NCBI BLink).	nonsynonymous	-	-	-			T/A	-:15	A:53	W:2	T:145
3	Related Chlorophyll content	Ca1	10898119	Ca1_10898119	1.56361e-05	4.80587	intergenic	Cotton_A_33919	CYP85A2, BR6OX2	brassinosteroid-6-oxidase 2	168857	IPR001128; Cytochrome P450	Cotton_A_33918	-	108522	IPR000719; Protein kinase, catalytic domain	C/T	-:60	T:31	C:124
4	Related Chlorophyll content	Ca1	11013978	Ca1_11013978	5.33492e-05	4.27287	intergenic	Cotton_A_33918	-	Leucine-rich repeat protein kinase family protein	5147	IPR000719; Protein kinase, catalytic domain	Cotton_A_33917	-	45783	IPR001810; F-box domain, cyclin-like	G/A	-:17	A:40	R:5	G:153
5	Related Chlorophyll content	Ca1	11031118	Ca1_11031118	5.04087e-05	4.29749	intergenic	Cotton_A_33918	-	Leucine-rich repeat protein kinase family protein	22287	IPR000719; Protein kinase, catalytic domain	Cotton_A_33917	-	28643	IPR001810; F-box domain, cyclin-like	T/A	A:43	-:21	W:4	T:147
6	Related Chlorophyll content	Ca1	11073110	Ca1_11073110	3.3901e-05	4.46979	intergenic	Cotton_A_33917	-	F-box and associated interaction domains-containing protein	12163	IPR001810; F-box domain, cyclin-like	Cotton_A_33916	-	97695	IPR006527; F-box associated domain, type 1	C/T	-:8	T:44	C:159	Y:4
7	Related Chlorophyll content	Ca1	11081843	Ca1_11081843	3.53703e-05	4.45136	intergenic	Cotton_A_33917	-	F-box and associated interaction domains-containing protein	20896	IPR001810; F-box domain, cyclin-like	Cotton_A_33916	-	88962	IPR006527; F-box associated domain, type 1	T/G	-:19	T:151	K:4	G:41
8	Related Chlorophyll content	Ca1	74691435	Ca1_74691435	3.14692e-05	4.50211	intergenic	Cotton_A_41276	CYP89A6	cytochrome P450, family 87, subfamily A, polypeptide 6	318227	IPR001128; Cytochrome P450	Cotton_A_40253	-	122031	IPR002100; Transcription factor, MADS-box	C/T	-:55	T:36	C:123	Y:1
9	Related Chlorophyll content	Ca1	74753510	Ca1_74753510	6.47694e-05	4.18863	intergenic	Cotton_A_41276	CYP89A6	cytochrome P450, family 87, subfamily A, polypeptide 6	380302	IPR001128; Cytochrome P450	Cotton_A_40253	-	59956	IPR002100; Transcription factor, MADS-box	G/A	-:17	A:39	R:5	G:154
10	Related Chlorophyll content	Ca1	74871740	Ca1_74871740	2.09389e-05	4.67905	intergenic	Cotton_A_40253	-	-	56925	IPR002100; Transcription factor, MADS-box	Cotton_A_40254	RPL5B	66567	IPR005484; Ribosomal protein L18/L5	A/G	-:26	A:152	G:37
11	Related Chlorophyll content	Ca1	94428678	Ca1_94428678	7.34737e-05	4.13387	intergenic	Cotton_A_38348	ARPC3	actin-related protein C3	438567	IPR007204; ARP2/3 complex, p21-Arc subunit	Cotton_A_25839	-	7573	IPR002905; N2,N2-dimethylguanosine tRNA methyltransferase	T/C	-:35	T:22	C:156	Y:2
12	Related Chlorophyll content	Ca1	141376720	Ca1_141376720	1.63371e-05	4.78683	intergenic	Cotton_A_05874	-	pfkB-like carbohydrate kinase family protein	2969	IPR011611; Carbohydrate/purine kinase	Cotton_A_05873	LUH	19858	IPR001680; WD40 repeat	G/A	A:15	-:25	R:1	G:174
13	Related Chlorophyll content	Ca1	141401849	Ca1_141401849	2.23564e-05	4.6506	exonic	Cotton_A_05873	LUH	LEUNIG_homolog	synonymous	IPR001680; WD40 repeat	-	-			A/G	-:5	A:196	R:2	G:12
14	Related Chlorophyll content	Ca1	141407464	Ca1_141407464	7.66511e-05	4.11548	intergenic	Cotton_A_05873	LUH	LEUNIG_homolog	4437	IPR001680; WD40 repeat	Cotton_A_05872	-	17469	IPR000210; BTB/POZ-like	A/T	-:52	A:147	W:5	T:11
15	Related Chlorophyll content	Ca1	141421735	Ca1_141421735	2.4559e-06	5.60979	intergenic	Cotton_A_05873	LUH	LEUNIG_homolog	18708	IPR001680; WD40 repeat	Cotton_A_05872	-	3198	IPR000210; BTB/POZ-like	C/T	-:6	T:11	C:196	Y:2
16	Related Chlorophyll content	Ca2	56176451	Ca2_56176451	4.35339e-05	4.36117	intergenic	Cotton_A_27227	PTF1, TFPD	plastid transcription factor 1	10389	IPR005333; Transcription factor, TCP	Cotton_A_27228	-	2522	IPR006565; Bromodomain transcription factor	C/T	-:13	T:29	C:170	Y:3
17	Related Chlorophyll content	Ca2	84185054	Ca2_84185054	5.14729e-05	4.28842	intergenic	Cotton_A_38258	-	MuDR family transposase	343933	IPR000270; Phox/Bem1p	Cotton_A_39329	-	526877	-	A/G	A:35	-:3	R:177
18	Related Chlorophyll content	Ca2	87387559	Ca2_87387559	6.70974e-05	4.17329	intergenic	Cotton_A_22654	-	-	22336	-	Cotton_A_22653	-	52470	IPR000719; Protein kinase, catalytic domain	C/T	-:11	T:136	C:62	Y:6
19	Related Chlorophyll content	Ca3	4704143	Ca3_4704143	5.37693e-05	4.26947	intergenic	Cotton_A_40980	RGP1, ATRGP1	reversibly glycosylated polypeptide 1	1755	IPR004901; Alpha-1,4-glucan-protein synthase, UDP-forming	Cotton_A_30156	PHT5, PHT1;5	78744	IPR005828; General substrate transporter	T/C	-:74	T:19	C:121	Y:1
20	Related Chlorophyll content	Ca3	9422574	Ca3_9422574	8.53329e-05	4.06888	intergenic	Cotton_A_21491	-	NB-ARC domain-containing disease resistance protein	4107	IPR002182; NB-ARC	Cotton_A_21492	-	6189	IPR000767; Disease resistance protein	G/A	A:18	-:91	R:1	G:105
21	Related Chlorophyll content	Ca3	9462566	Ca3_9462566	1.59082e-05	4.79838	intergenic	Cotton_A_21494	-	Protein of unknown function, transmembrane-40	22135	IPR018781; Uncharacterised protein family, transmembrane-40	Cotton_A_21495	HEXO2, ATHEX3	20968	IPR001540; Glycoside hydrolase, family 20	G/A	-:5	A:18	R:3	G:189
22	Related Chlorophyll content	Ca3	9991257	Ca3_9991257	4.74918e-05	4.32338	intergenic	Cotton_A_21508	-	-	96853	-	Cotton_A_21509	-	45025	IPR012474; Frigida-like	C/T	-:24	T:25	C:165	Y:1
23	Related Chlorophyll content	Ca3	72131215	Ca3_72131215	6.53383e-05	4.18483	intergenic	Cotton_A_10729	-	disease resistance protein (TIR-NBS-LRR class), putative	63702	IPR000767; Disease resistance protein	Cotton_A_10728	-	11868	IPR001611; Leucine-rich repeat	C/T	-:20	T:12	C:182	Y:1
24	Related Chlorophyll content	Ca3	72246752	Ca3_72246752	4.26931e-05	4.36964	intergenic	Cotton_A_10728	-	Disease resistance protein (TIR-NBS-LRR class) family	101900	IPR001611; Leucine-rich repeat	Cotton_A_10727	-	40678	-	T/A	A:12	-:21	W:2	T:180
25	Related Chlorophyll content	Ca3	72246767	Ca3_72246767	5.42783e-05	4.26537	intergenic	Cotton_A_10728	-	Disease resistance protein (TIR-NBS-LRR class) family	101915	IPR001611; Leucine-rich repeat	Cotton_A_10727	-	40663	-	C/T	-:21	T:12	C:180	Y:2
26	Related Chlorophyll content	Ca3	72246784	Ca3_72246784	3.28672e-05	4.48324	intergenic	Cotton_A_10728	-	Disease resistance protein (TIR-NBS-LRR class) family	101932	IPR001611; Leucine-rich repeat	Cotton_A_10727	-	40646	-	A/T	-:22	A:180	W:3	T:10
27	Related Chlorophyll content	Ca3	72402201	Ca3_72402201	1.91111e-05	4.71871	intergenic	Cotton_A_10725	-	-	18612	-	Cotton_A_10724	-	6237	-	A/C	-:25	A:170	M:17	C:3
28	Related Chlorophyll content	Ca3	72418264	Ca3_72418264	7.18105e-05	4.14381	intergenic	Cotton_A_10723	-	disease resistance protein (TIR-NBS-LRR class), putative	4048	IPR002182; NB-ARC	Cotton_A_10722	-	42459	-	C/A	A:12	-:42	M:2	C:159
29	Related Chlorophyll content	Ca3	72461777	Ca3_72461777	2.36318e-05	4.6265	upstream	Cotton_A_10722	-	-		-	-	-			A/C	-:91	A:113	M:9	C:2
30	Related Chlorophyll content	Ca4	5386112	Ca4_5386112	1.76899e-05	4.75228	intergenic	Cotton_A_38930	-	Beta-glucosidase, GBA2 type family protein	167789	IPR006775; Glucosylceramidase	Cotton_A_40543	-	33503	IPR000477; Reverse transcriptase	C/T	C:43	Y:172
31	Related Chlorophyll content	Ca4	5386113	Ca4_5386113	9.18106e-05	4.03711	intergenic	Cotton_A_38930	-	Beta-glucosidase, GBA2 type family protein	167790	IPR006775; Glucosylceramidase	Cotton_A_40543	-	33502	IPR000477; Reverse transcriptase	T/C	T:31	Y:184
32	Related Chlorophyll content	Ca4	15190428	Ca4_15190428	9.6232e-05	4.01668	intergenic	Cotton_A_40257	-	Ribosomal protein S11 family protein	23202	IPR001971; Ribosomal protein S11	Cotton_A_40258	PETB	299636	IPR001056; Photosystem II PsbH, phosphoprotein	C/T	-:99	T:15	C:99	Y:2
33	Related Chlorophyll content	Ca4	25396419	Ca4_25396419	3.51594e-05	4.45396	intergenic	Cotton_A_39749	-	O-fucosyltransferase family protein	40411	IPR019378; GDP-fucose protein O-fucosyltransferase	Cotton_A_38950	TOC1, APRR1, PRR1, AtTOC1	36327	IPR001789; Signal transduction response regulator, receiver domain	G/A	A:24	-:9	R:1	G:181
34	Related Chlorophyll content	Ca4	31937594	Ca4_31937594	5.47764e-05	4.26141	intergenic	Cotton_A_26227	-	histidine acid phosphatase family protein	197992	IPR000560; Histidine phosphatase superfamily, clade-2	Cotton_A_26226	-	39398	-	C/T	-:14	T:22	C:178	Y:1
35	Related Chlorophyll content	Ca4	31940192	Ca4_31940192	9.31166e-05	4.03097	intergenic	Cotton_A_26227	-	histidine acid phosphatase family protein	200590	IPR000560; Histidine phosphatase superfamily, clade-2	Cotton_A_26226	-	36800	-	C/T	-:7	T:24	C:183	Y:1
36	Related Chlorophyll content	Ca4	31944204	Ca4_31944204	9.86786e-05	4.00578	intergenic	Cotton_A_26227	-	histidine acid phosphatase family protein	204602	IPR000560; Histidine phosphatase superfamily, clade-2	Cotton_A_26226	-	32788	-	A/T	-:11	A:182	W:1	T:21
37	Related Chlorophyll content	Ca4	31945715	Ca4_31945715	5.42374e-05	4.2657	intergenic	Cotton_A_26227	-	histidine acid phosphatase family protein	206113	IPR000560; Histidine phosphatase superfamily, clade-2	Cotton_A_26226	-	31277	-	A/C	-:13	A:179	M:1	C:22
38	Related Chlorophyll content	Ca4	31954589	Ca4_31954589	4.67764e-05	4.32997	intergenic	Cotton_A_26227	-	histidine acid phosphatase family protein	214987	IPR000560; Histidine phosphatase superfamily, clade-2	Cotton_A_26226	-	22403	-	A/T	-:10	A:181	W:1	T:23
39	Related Chlorophyll content	Ca4	31958422	Ca4_31958422	7.40427e-05	4.13052	intergenic	Cotton_A_26227	-	histidine acid phosphatase family protein	218820	IPR000560; Histidine phosphatase superfamily, clade-2	Cotton_A_26226	-	18570	-	C/T	-:5	T:23	C:186	Y:1
40	Related Chlorophyll content	Ca4	31971783	Ca4_31971783	7.56663e-05	4.1211	intergenic	Cotton_A_26227	-	histidine acid phosphatase family protein	232181	IPR000560; Histidine phosphatase superfamily, clade-2	Cotton_A_26226	-	5209	-	C/T	-:6	T:23	C:184	Y:2
41	Related Chlorophyll content	Ca4	31972210	Ca4_31972210	3.99707e-05	4.39826	intergenic	Cotton_A_26227	-	histidine acid phosphatase family protein	232608	IPR000560; Histidine phosphatase superfamily, clade-2	Cotton_A_26226	-	4782	-	C/T	-:7	T:23	C:185
42	Related Chlorophyll content	Ca4	31973267	Ca4_31973267	5.82919e-05	4.23439	intergenic	Cotton_A_26227	-	histidine acid phosphatase family protein	233665	IPR000560; Histidine phosphatase superfamily, clade-2	Cotton_A_26226	-	3725	-	C/T	T:24	C:190	Y:1
43	Related Chlorophyll content	Ca4	31991412	Ca4_31991412	6.06071e-05	4.21748	intergenic	Cotton_A_26226	-	-	13986	-	Cotton_A_26225	ATEB1A, EB1A, ATEB1H2	29103	IPR001715; Calponin homology domain	T/C	-:12	T:182	C:21
44	Related Chlorophyll content	Ca4	32000152	Ca4_32000152	5.77248e-05	4.23864	intergenic	Cotton_A_26226	-	-	22726	-	Cotton_A_26225	ATEB1A, EB1A, ATEB1H2	20363	IPR001715; Calponin homology domain	G/T	-:7	T:22	G:186
45	Related Chlorophyll content	Ca4	32015851	Ca4_32015851	5.38721e-05	4.26864	intergenic	Cotton_A_26226	-	-	38425	-	Cotton_A_26225	ATEB1A, EB1A, ATEB1H2	4664	IPR001715; Calponin homology domain	G/A	-:2	A:24	R:1	G:188
46	Related Chlorophyll content	Ca4	32023327	Ca4_32023327	7.04144e-05	4.15234	exonic	Cotton_A_26225	ATEB1A, EB1A, ATEB1H2	microtubule end binding protein EB1A	synonymous	IPR001715; Calponin homology domain	-	-			C/T	-:6	T:24	C:185
47	Related Chlorophyll content	Ca4	32033606	Ca4_32033606	4.70481e-05	4.32746	intergenic	Cotton_A_26223	-	Pentatricopeptide repeat (PPR) superfamily protein	6296	IPR002885; Pentatricopeptide repeat	Cotton_A_26222	-	50274	-	C/T	-:4	T:32	C:178	Y:1
48	Related Chlorophyll content	Ca4	32033669	Ca4_32033669	4.73499e-05	4.32468	intergenic	Cotton_A_26223	-	Pentatricopeptide repeat (PPR) superfamily protein	6359	IPR002885; Pentatricopeptide repeat	Cotton_A_26222	-	50211	-	G/A	-:2	A:31	R:2	G:180
49	Related Chlorophyll content	Ca4	32033817	Ca4_32033817	3.15506e-05	4.50099	intergenic	Cotton_A_26223	-	Pentatricopeptide repeat (PPR) superfamily protein	6507	IPR002885; Pentatricopeptide repeat	Cotton_A_26222	-	50063	-	G/A	-:3	A:31	R:1	G:180
50	Related Chlorophyll content	Ca4	32046549	Ca4_32046549	3.39689e-05	4.46892	intergenic	Cotton_A_26223	-	Pentatricopeptide repeat (PPR) superfamily protein	19239	IPR002885; Pentatricopeptide repeat	Cotton_A_26222	-	37331	-	G/A	-:4	A:30	R:1	G:180
51	Related Chlorophyll content	Ca4	32048440	Ca4_32048440	9.61591e-05	4.01701	intergenic	Cotton_A_26223	-	Pentatricopeptide repeat (PPR) superfamily protein	21130	IPR002885; Pentatricopeptide repeat	Cotton_A_26222	-	35440	-	G/A	-:6	A:30	G:179
52	Related Chlorophyll content	Ca4	32049468	Ca4_32049468	2.12222e-05	4.67321	intergenic	Cotton_A_26223	-	Pentatricopeptide repeat (PPR) superfamily protein	22158	IPR002885; Pentatricopeptide repeat	Cotton_A_26222	-	34412	-	A/G	-:1	A:188	R:1	G:25
53	Related Chlorophyll content	Ca4	32052851	Ca4_32052851	2.68653e-05	4.57081	intergenic	Cotton_A_26223	-	Pentatricopeptide repeat (PPR) superfamily protein	25541	IPR002885; Pentatricopeptide repeat	Cotton_A_26222	-	31029	-	C/A	-:5	A:30	M:2	C:178
54	Related Chlorophyll content	Ca4	32063229	Ca4_32063229	3.65897e-05	4.43664	intergenic	Cotton_A_26223	-	Pentatricopeptide repeat (PPR) superfamily protein	35919	IPR002885; Pentatricopeptide repeat	Cotton_A_26222	-	20651	-	C/A	-:4	A:31	C:180
55	Related Chlorophyll content	Ca4	32067548	Ca4_32067548	2.55384e-05	4.59281	intergenic	Cotton_A_26223	-	Pentatricopeptide repeat (PPR) superfamily protein	40238	IPR002885; Pentatricopeptide repeat	Cotton_A_26222	-	16332	-	C/A	-:11	A:25	M:1	C:178
56	Related Chlorophyll content	Ca4	32070379	Ca4_32070379	3.61352e-05	4.44207	intergenic	Cotton_A_26223	-	Pentatricopeptide repeat (PPR) superfamily protein	43069	IPR002885; Pentatricopeptide repeat	Cotton_A_26222	-	13501	-	C/T	-:2	T:31	C:182
57	Related Chlorophyll content	Ca4	32074476	Ca4_32074476	3.12418e-05	4.50526	intergenic	Cotton_A_26223	-	Pentatricopeptide repeat (PPR) superfamily protein	47166	IPR002885; Pentatricopeptide repeat	Cotton_A_26222	-	9404	-	C/A	-:3	A:30	M:2	C:180
58	Related Chlorophyll content	Ca4	32086244	Ca4_32086244	7.26254e-05	4.13891	intergenic	Cotton_A_26222	-	-	1790	-	Cotton_A_26221	LAC11	1561	IPR001117; Multicopper oxidase, type 1	T/C	-:5	T:185	C:24	Y:1
59	Related Chlorophyll content	Ca4	32095331	Ca4_32095331	3.29356e-05	4.48233	intergenic	Cotton_A_26221	LAC11	laccase 11	2910	IPR001117; Multicopper oxidase, type 1	Cotton_A_26220	NRP1	15628	IPR002164; Nucleosome assembly protein NAP	T/A	A:30	W:2	T:183
60	Related Chlorophyll content	Ca4	32124549	Ca4_32124549	6.44727e-05	4.19062	intergenic	Cotton_A_26220	NRP1	NAP1-related protein 1	8574	IPR002164; Nucleosome assembly protein NAP	Cotton_A_26219	-	1316		T/C	-:6	T:179	C:30
61	Related Chlorophyll content	Ca4	32162403	Ca4_32162403	3.13031e-05	4.50441	intergenic	Cotton_A_26219	-	-	35896	-	Cotton_A_26218	NRP1	51162	IPR002164; Nucleosome assembly protein NAP	G/A	-:10	A:28	R:1	G:176
62	Related Chlorophyll content	Ca4	32173458	Ca4_32173458	4.85886e-05	4.31347	intergenic	Cotton_A_26219	-	-	46951	-	Cotton_A_26218	NRP1	40107	IPR002164; Nucleosome assembly protein NAP	C/T	-:2	T:28	C:183	Y:2
63	Related Chlorophyll content	Ca4	32174058	Ca4_32174058	2.16709e-05	4.66412	intergenic	Cotton_A_26219	-	-	47551	-	Cotton_A_26218	NRP1	39507	IPR002164; Nucleosome assembly protein NAP	G/T	-:3	T:24	K:1	G:187
64	Related Chlorophyll content	Ca4	32175131	Ca4_32175131	1.13059e-05	4.94669	intergenic	Cotton_A_26219	-	-	48624	-	Cotton_A_26218	NRP1	38434	IPR002164; Nucleosome assembly protein NAP	G/A	-:6	A:23	G:186
65	Related Chlorophyll content	Ca4	32177616	Ca4_32177616	3.79607e-05	4.42067	intergenic	Cotton_A_26219	-	-	51109	-	Cotton_A_26218	NRP1	35949	IPR002164; Nucleosome assembly protein NAP	T/C	-:2	T:183	C:30
66	Related Chlorophyll content	Ca4	32185154	Ca4_32185154	3.92032e-06	5.40668	intergenic	Cotton_A_26219	-	-	58647	-	Cotton_A_26218	NRP1	28411	IPR002164; Nucleosome assembly protein NAP	G/A	-:17	A:28	G:170
67	Related Chlorophyll content	Ca4	32191704	Ca4_32191704	7.42094e-05	4.12954	intergenic	Cotton_A_26219	-	-	65197	-	Cotton_A_26218	NRP1	21861	IPR002164; Nucleosome assembly protein NAP	C/T	-:8	T:30	C:176	Y:1
68	Related Chlorophyll content	Ca4	32197265	Ca4_32197265	7.90878e-05	4.10189	intergenic	Cotton_A_26219	-	-	70758	-	Cotton_A_26218	NRP1	16300	IPR002164; Nucleosome assembly protein NAP	G/A	-:9	A:29	R:1	G:176
69	Related Chlorophyll content	Ca4	32233499	Ca4_32233499	3.89453e-05	4.40955	upstream	Cotton_A_26216	-	-		-	-	-			G/A	-:9	A:25	R:1	G:180
70	Related Chlorophyll content	Ca4	32242908	Ca4_32242908	6.58981e-05	4.18113	intergenic	Cotton_A_26216	-	-	10027	-	Cotton_A_26215	-	19316	-	A/T	-:6	A:177	W:1	T:31
71	Related Chlorophyll content	Ca4	32249986	Ca4_32249986	8.08494e-05	4.09232	intergenic	Cotton_A_26216	-	-	17105	-	Cotton_A_26215	-	12238	-	G/A	-:4	A:31	R:1	G:179
72	Related Chlorophyll content	Ca4	32251830	Ca4_32251830	7.31367e-05	4.13586	intergenic	Cotton_A_26216	-	-	18949	-	Cotton_A_26215	-	10394	-	C/T	-:2	T:31	C:181	Y:1
73	Related Chlorophyll content	Ca4	32259755	Ca4_32259755	9.72441e-05	4.01214	intergenic	Cotton_A_26216	-	-	26874	-	Cotton_A_26215	-	2469	-	A/G	-:2	A:181	R:1	G:31
74	Related Chlorophyll content	Ca4	32383753	Ca4_32383753	9.81723e-05	4.00801	intergenic	Cotton_A_26209	-	Vacuolar iron transporter (VIT) family protein	36028	IPR008217; Domain of unknown function DUF125, transmembrane	Cotton_A_26208	-	7471	-	C/T	-:7	T:26	C:181	Y:1
75	Related Chlorophyll content	Ca4	32389559	Ca4_32389559	4.431e-05	4.3535	intergenic	Cotton_A_26209	-	Vacuolar iron transporter (VIT) family protein	41834	IPR008217; Domain of unknown function DUF125, transmembrane	Cotton_A_26208	-	1665	-	C/A	-:12	A:31	M:1	C:171
76	Related Chlorophyll content	Ca4	32413112	Ca4_32413112	3.66885e-05	4.43547	intergenic	Cotton_A_26208	-	-	21649	-	Cotton_A_26207	MDH	11441	IPR001236; Lactate/malate dehydrogenase, N-terminal	G/A	-:16	A:34	R:1	G:164
77	Related Chlorophyll content	Ca4	47739177	Ca4_47739177	7.58458e-05	4.12007	downstream	Cotton_A_14456	ATOSM34, OSM34	osmotin 34		IPR001938; Thaumatin, pathogenesis-related	-	-			C/T	-:50	T:19	C:145	Y:1
78	Related Chlorophyll content	Ca4	47750475	Ca4_47750475	3.10152e-05	4.50842	upstream;downstream	Cotton_A_14457	-	DEA(D/H)-box RNA helicase family protein			-	-			A/G	-:19	A:180	R:1	G:15
79	Related Chlorophyll content	Ca4	81673217	Ca4_81673217	2.09596e-05	4.67862	intergenic	Cotton_A_38489	-	-	337115	-	Cotton_A_38490	AHL1, ATAHL1	137459	IPR005175; Domain of unknown function DUF296	A/T	-:52	A:154	T:9
80	Related Chlorophyll content	Ca4	109059594	Ca4_109059594	3.75495e-05	4.4254	intergenic	Cotton_A_40416	-	Pentatricopeptide repeat (PPR-like) superfamily protein	153920	IPR002885; Pentatricopeptide repeat	Cotton_A_40264	-	378306	-	G/A	A:2	-:11	R:19	G:183
81	Related Chlorophyll content	Ca5	64440578	Ca5_64440578	9.36868e-05	4.02832	intergenic	Cotton_A_38421	-	Protein of unknown function (DUF1645)	276694	IPR012442; Protein of unknown function DUF1645	Cotton_A_40164	-	66904	-	T/C	-:4	T:72	C:3	Y:136
82	Related Chlorophyll content	Ca5	69008620	Ca5_69008620	9.33569e-05	4.02985	intergenic	Cotton_A_40369	-	-	33442	-	Cotton_A_40891	ATRAD21.3, SYN4	285585	IPR006909; Rad21/Rec8-like protein, C-terminal, eukaryotic	A/C	-:20	A:165	M:2	C:28
83	Related Chlorophyll content	Ca5	74011996	Ca5_74011996	7.70151e-05	4.11342	intergenic	Cotton_A_00934	-	ACT domain-containing protein	4535	IPR002912; Amino acid-binding ACT	Cotton_A_00935	-	10143	-	T/C	-:9	T:193	C:13
84	Related Chlorophyll content	Ca5	77381454	Ca5_77381454	1.952e-05	4.70952	intergenic	Cotton_A_32377	-	-	617392	-	Cotton_A_40503	-	199600	-	G/A	A:11	-:21	R:1	G:182
85	Related Chlorophyll content	Ca6	18620075	Ca6_18620075	9.7021e-05	4.01313	intergenic	Cotton_A_25592	-	ARM repeat superfamily protein	98396	IPR000225; Armadillo	Cotton_A_11353	-	30560	-	G/A	A:1	-:3	R:20	G:191
86	Related Chlorophyll content	Ca6	77973021	Ca6_77973021	2.4677e-05	4.60771	downstream	Cotton_A_32689	-	LEM3 (ligand-effect modulator 3) family protein / CDC50 family protein		IPR005045; Protein of unknown function DUF284, transmembrane eukaryotic	-	-			C/G	S:1	-:58	C:132	G:24
87	Related Chlorophyll content	Ca7	23404866	Ca7_23404866	3.49659e-05	4.45636	intergenic	Cotton_A_14540	-	Zn-dependent exopeptidases superfamily protein	5130	IPR001948; Peptidase M18	Cotton_A_14541	-	8249	IPR000571; Zinc finger, CCCH-type	A/C	A:10	-:47	M:2	C:156
88	Related Chlorophyll content	Ca7	23405685	Ca7_23405685	8.64352e-05	4.06331	intergenic	Cotton_A_14540	-	Zn-dependent exopeptidases superfamily protein	5949	IPR001948; Peptidase M18	Cotton_A_14541	-	7430	IPR000571; Zinc finger, CCCH-type	A/T	A:10	-:102	W:1	T:102
89	Related Chlorophyll content	Ca7	42049713	Ca7_42049713	9.81773e-05	4.00799	intergenic	Cotton_A_21428	-	Histone superfamily protein	9195	IPR001951; Histone H4	Cotton_A_21427	-	8609	-	T/C	-:9	T:102	C:97	Y:7
90	Related Chlorophyll content	Ca7	54683436	Ca7_54683436	2.91095e-05	4.53597	intergenic	Cotton_A_11973	-	Homeodomain-like superfamily protein	1466	IPR001356; Homeobox	Cotton_A_11974	-	2441	-	C/T	-:18	T:32	C:162	Y:3
91	Related Chlorophyll content	Ca7	68731650	Ca7_68731650	5.82611e-05	4.23462	intergenic	Cotton_A_36676	-	-	41281	-	Cotton_A_36675	-	296939	-	C/T	-:15	T:20	C:165	Y:15
92	Related Chlorophyll content	Ca7	69766587	Ca7_69766587	7.20527e-05	4.14235	intergenic	Cotton_A_24392	-	Protein of unknown function (DUF1442)	4450	IPR009902; Protein of unknown function DUF1442	Cotton_A_24391	SEC1A	25988	IPR001619; Sec1-like protein	T/C	-:5	T:187	C:1	Y:22
93	Related Chlorophyll content	Ca8	79477902	Ca8_79477902	7.20277e-05	4.1425	intergenic	Cotton_A_23753	MLO12, ATMLO12	Seven transmembrane MLO family protein	128453	IPR004326; Mlo-related protein	Cotton_A_23754	-	34165	-	G/A	-:4	A:50	R:2	G:159
94	Related Chlorophyll content	Ca8	79483763	Ca8_79483763	6.49529e-05	4.1874	intergenic	Cotton_A_23753	MLO12, ATMLO12	Seven transmembrane MLO family protein	134314	IPR004326; Mlo-related protein	Cotton_A_23754	-	28304	-	G/T	-:3	T:50	K:3	G:159
95	Related Chlorophyll content	Ca8	79503434	Ca8_79503434	4.82104e-05	4.31686	intergenic	Cotton_A_23753	MLO12, ATMLO12	Seven transmembrane MLO family protein	153985	IPR004326; Mlo-related protein	Cotton_A_23754	-	8633	-	G/A	-:5	A:49	R:3	G:158
96	Related Chlorophyll content	Ca8	80406305	Ca8_80406305	7.88991e-05	4.10293	intergenic	Cotton_A_30929	ATEXPA4, ATEXP4, ATHEXP ALPHA 1.6, EXPA4	expansin A4	16298	IPR002963; Expansin	Cotton_A_30928	TRFL9, ATTBP2	5941	IPR001005; SANT domain, DNA binding	G/A	A:21	-:107	R:1	G:86
97	Related Chlorophyll content	Ca9	19455779	Ca9_19455779	9.0288e-05	4.04437	intergenic	Cotton_A_20935	-	Protein of unknown function (DUF604)	14635	IPR006740; Protein of unknown function DUF604	Cotton_A_20934	-	14652	-	G/A	-:1	R:22	G:192
98	Related Chlorophyll content	Ca9	20422587	Ca9_20422587	9.82958e-05	4.00747	intergenic	Cotton_A_23027	-	Zinc finger C-x8-C-x5-C-x3-H type family protein	79853	IPR000571; Zinc finger, CCCH-type	Cotton_A_23028	-	52919	IPR004277; Phosphatidyl serine synthase	A/G	-:27	A:177	R:3	G:8
99	Related Chlorophyll content	Ca9	32232467	Ca9_32232467	6.23609e-05	4.20509	intergenic	Cotton_A_23660	NHX2, ATNHX2	sodium hydrogen exchanger 2	26616	IPR004709; Na+/H+ exchanger	Cotton_A_23659	-	5313	IPR010402; CCT domain	G/A	A:17	-:42	G:156
100	Related Chlorophyll content	Ca9	51764769	Ca9_51764769	3.79159e-05	4.42118	intergenic	Cotton_A_22644	ATSK11, SK 11	shaggy-related kinase 11	35660	IPR000719; Protein kinase, catalytic domain	Cotton_A_22643	-	9187	IPR001932; Protein phosphatase 2C-like	G/T	-:33	T:22	K:1	G:159
101	Related Chlorophyll content	Ca9	51767100	Ca9_51767100	4.25887e-06	5.37071	intergenic	Cotton_A_22644	ATSK11, SK 11	shaggy-related kinase 11	37991	IPR000719; Protein kinase, catalytic domain	Cotton_A_22643	-	6856	IPR001932; Protein phosphatase 2C-like	T/C	-:12	T:169	C:31	Y:3
102	Related Chlorophyll content	Ca9	51767192	Ca9_51767192	7.27569e-05	4.13813	intergenic	Cotton_A_22644	ATSK11, SK 11	shaggy-related kinase 11	38083	IPR000719; Protein kinase, catalytic domain	Cotton_A_22643	-	6764	IPR001932; Protein phosphatase 2C-like	G/A	A:39	-:11	R:3	G:162
103	Related Chlorophyll content	Ca9	51768944	Ca9_51768944	8.40796e-05	4.07531	intergenic	Cotton_A_22644	ATSK11, SK 11	shaggy-related kinase 11	39835	IPR000719; Protein kinase, catalytic domain	Cotton_A_22643	-	5012	IPR001932; Protein phosphatase 2C-like	T/G	-:6	T:185	K:3	G:21
104	Related Chlorophyll content	Ca9	51769365	Ca9_51769365	5.92177e-05	4.22755	intergenic	Cotton_A_22644	ATSK11, SK 11	shaggy-related kinase 11	40256	IPR000719; Protein kinase, catalytic domain	Cotton_A_22643	-	4591	IPR001932; Protein phosphatase 2C-like	C/T	-:4	T:40	C:167	Y:4
105	Related Chlorophyll content	Ca9	51772623	Ca9_51772623	6.30209e-05	4.20052	intergenic	Cotton_A_22644	ATSK11, SK 11	shaggy-related kinase 11	43514	IPR000719; Protein kinase, catalytic domain	Cotton_A_22643	-	1333	IPR001932; Protein phosphatase 2C-like	G/A	-:47	A:36	R:3	G:129
106	Related Chlorophyll content	Ca9	56869419	Ca9_56869419	8.1203e-05	4.09043	intergenic	Cotton_A_10866	AtUGT85A3, UGT85A3	UDP-glucosyl transferase 85A3	3166	IPR002213; UDP-glucuronosyl/UDP-glucosyltransferase	Cotton_A_10865	FBW2	6184	-	T/C	-:44	T:157	C:12	Y:2
107	Related Chlorophyll content	Ca9	56869434	Ca9_56869434	2.28373e-05	4.64135	intergenic	Cotton_A_10866	AtUGT85A3, UGT85A3	UDP-glucosyl transferase 85A3	3181	IPR002213; UDP-glucuronosyl/UDP-glucosyltransferase	Cotton_A_10865	FBW2	6169	-	C/T	-:43	T:10	C:160	Y:2
108	Related Chlorophyll content	Ca9	56869485	Ca9_56869485	5.33843e-05	4.27259	intergenic	Cotton_A_10866	AtUGT85A3, UGT85A3	UDP-glucosyl transferase 85A3	3232	IPR002213; UDP-glucuronosyl/UDP-glucosyltransferase	Cotton_A_10865	FBW2	6118	-	C/T	-:49	T:9	C:155	Y:2
109	Related Chlorophyll content	Ca9	56869491	Ca9_56869491	6.2732e-05	4.20251	intergenic	Cotton_A_10866	AtUGT85A3, UGT85A3	UDP-glucosyl transferase 85A3	3238	IPR002213; UDP-glucuronosyl/UDP-glucosyltransferase	Cotton_A_10865	FBW2	6112	-	G/A	A:9	-:49	R:2	G:155
110	Related Chlorophyll content	Ca9	56875436	Ca9_56875436	7.91889e-05	4.10134	upstream	Cotton_A_10865	FBW2	F-BOX WITH WD-40 2		-	-	-			T/C	-:11	T:180	C:22	Y:2
111	Related Chlorophyll content	Ca9	56875607	Ca9_56875607	3.1371e-05	4.50347	exonic	Cotton_A_10865	FBW2	F-BOX WITH WD-40 2	nonsynonymous	-	-	-			G/A	A:25	-:15	R:3	G:172
112	Related Chlorophyll content	Ca9	56876686	Ca9_56876686	3.14507e-05	4.50237	exonic	Cotton_A_10865	FBW2	F-BOX WITH WD-40 2	nonsynonymous	-	-	-			G/A	-:3	A:24	R:3	G:185
113	Related Chlorophyll content	Ca9	56876694	Ca9_56876694	3.14507e-05	4.50237	exonic	Cotton_A_10865	FBW2	F-BOX WITH WD-40 2	synonymous	-	-	-			C/T	-:3	T:24	C:185	Y:3
114	Related Chlorophyll content	Ca9	56877663	Ca9_56877663	5.07649e-05	4.29444	downstream	Cotton_A_10865	FBW2	F-BOX WITH WD-40 2		-	-	-			T/G	-:71	T:122	K:1	G:21
115	Related Chlorophyll content	Ca9	56878677	Ca9_56878677	2.67213e-05	4.57314	upstream	Cotton_A_10864	AtRABA4a, RABA4a	RAB GTPase homolog A4A		IPR001806; Ras GTPase	-	-			A/G	-:30	A:163	R:2	G:20
116	Related Chlorophyll content	Ca9	56878752	Ca9_56878752	6.35298e-07	6.19702	upstream	Cotton_A_10864	AtRABA4a, RABA4a	RAB GTPase homolog A4A		IPR001806; Ras GTPase	-	-			A/G	-:37	A:158	R:2	G:18
117	Related Chlorophyll content	Ca9	56879100	Ca9_56879100	1.40836e-05	4.85129	upstream	Cotton_A_10864	AtRABA4a, RABA4a	RAB GTPase homolog A4A		IPR001806; Ras GTPase	-	-			G/T	-:36	T:11	K:2	G:166
118	Related Chlorophyll content	Ca9	56879112	Ca9_56879112	1.77848e-05	4.74995	upstream	Cotton_A_10864	AtRABA4a, RABA4a	RAB GTPase homolog A4A		IPR001806; Ras GTPase	-	-			G/A	A:11	-:33	R:2	G:169
119	Related Chlorophyll content	Ca9	56879451	Ca9_56879451	9.73177e-07	6.01181	exonic	Cotton_A_10864	AtRABA4a, RABA4a	RAB GTPase homolog A4A	nonsynonymous	IPR001806; Ras GTPase	-	-			C/G	S:3	-:15	C:187	G:10
120	Related Chlorophyll content	Ca9	56879808	Ca9_56879808	9.98627e-05	4.0006	intronic	Cotton_A_10864	AtRABA4a, RABA4a	RAB GTPase homolog A4A		IPR001806; Ras GTPase	-	-			T/C	-:2	T:199	C:12	Y:2
121	Related Chlorophyll content	Ca9	56879846	Ca9_56879846	1.78642e-05	4.74802	intronic	Cotton_A_10864	AtRABA4a, RABA4a	RAB GTPase homolog A4A		IPR001806; Ras GTPase	-	-			T/C	-:2	T:198	C:12	Y:3
122	Related Chlorophyll content	Ca9	56879931	Ca9_56879931	1.78328e-05	4.74878	intronic	Cotton_A_10864	AtRABA4a, RABA4a	RAB GTPase homolog A4A		IPR001806; Ras GTPase	-	-			A/T	-:4	A:196	T:11	W:4
123	Related Chlorophyll content	Ca9	78117499	Ca9_78117499	4.02471e-05	4.39527	intergenic	Cotton_A_11415	-	-	3950	-	Cotton_A_11416	CYP81D8	2270	IPR001128; Cytochrome P450	A/G	-:100	A:108	G:7
124	Related Chlorophyll content	Ca9	92702808	Ca9_92702808	3.6142e-05	4.44199	intergenic	Cotton_A_15275	-	Pathogenesis-related thaumatin superfamily protein	4488	IPR001938; Thaumatin, pathogenesis-related	Cotton_A_15276	ARO1	40991	IPR016024; Armadillo-type fold	T/G	-:3	T:172	K:4	G:36
125	Related Chlorophyll content	Ca9	92703221	Ca9_92703221	3.81433e-05	4.41858	intergenic	Cotton_A_15275	-	Pathogenesis-related thaumatin superfamily protein	4901	IPR001938; Thaumatin, pathogenesis-related	Cotton_A_15276	ARO1	40578	IPR016024; Armadillo-type fold	A/G	-:1	A:174	R:4	G:36
126	Related Chlorophyll content	Ca9	92703697	Ca9_92703697	3.79977e-05	4.42024	intergenic	Cotton_A_15275	-	Pathogenesis-related thaumatin superfamily protein	5377	IPR001938; Thaumatin, pathogenesis-related	Cotton_A_15276	ARO1	40102	IPR016024; Armadillo-type fold	A/T	-:4	A:174	W:4	T:33
127	Related Chlorophyll content	Ca9	92703921	Ca9_92703921	5.21748e-05	4.28254	intergenic	Cotton_A_15275	-	Pathogenesis-related thaumatin superfamily protein	5601	IPR001938; Thaumatin, pathogenesis-related	Cotton_A_15276	ARO1	39878	IPR016024; Armadillo-type fold	G/A	A:25	-:14	R:8	G:168
128	Related Chlorophyll content	Ca9	92708589	Ca9_92708589	8.26792e-05	4.0826	intergenic	Cotton_A_15275	-	Pathogenesis-related thaumatin superfamily protein	10269	IPR001938; Thaumatin, pathogenesis-related	Cotton_A_15276	ARO1	35210	IPR016024; Armadillo-type fold	G/A	A:34	-:8	R:1	G:172
129	Related Chlorophyll content	Ca9	92710379	Ca9_92710379	2.23717e-05	4.6503	intergenic	Cotton_A_15275	-	Pathogenesis-related thaumatin superfamily protein	12059	IPR001938; Thaumatin, pathogenesis-related	Cotton_A_15276	ARO1	33420	IPR016024; Armadillo-type fold	G/A	A:34	-:9	R:3	G:169
130	Related Chlorophyll content	Ca9	92710459	Ca9_92710459	3.4627e-05	4.46059	intergenic	Cotton_A_15275	-	Pathogenesis-related thaumatin superfamily protein	12139	IPR001938; Thaumatin, pathogenesis-related	Cotton_A_15276	ARO1	33340	IPR016024; Armadillo-type fold	T/C	-:8	T:170	C:34	Y:3
131	Related Chlorophyll content	Ca9	92710833	Ca9_92710833	5.2868e-05	4.27681	intergenic	Cotton_A_15275	-	Pathogenesis-related thaumatin superfamily protein	12513	IPR001938; Thaumatin, pathogenesis-related	Cotton_A_15276	ARO1	32966	IPR016024; Armadillo-type fold	C/T	-:42	T:28	C:143	Y:2
132	Related Chlorophyll content	Ca9	92711600	Ca9_92711600	8.64568e-05	4.0632	intergenic	Cotton_A_15275	-	Pathogenesis-related thaumatin superfamily protein	13280	IPR001938; Thaumatin, pathogenesis-related	Cotton_A_15276	ARO1	32199	IPR016024; Armadillo-type fold	G/A	A:31	-:15	R:4	G:165
133	Related Chlorophyll content	Ca9	92711930	Ca9_92711930	1.58318e-06	5.80047	intergenic	Cotton_A_15275	-	Pathogenesis-related thaumatin superfamily protein	13610	IPR001938; Thaumatin, pathogenesis-related	Cotton_A_15276	ARO1	31869	IPR016024; Armadillo-type fold	G/A	A:29	-:29	R:3	G:154
134	Related Chlorophyll content	Ca9	92712848	Ca9_92712848	3.05174e-05	4.51545	intergenic	Cotton_A_15275	-	Pathogenesis-related thaumatin superfamily protein	14528	IPR001938; Thaumatin, pathogenesis-related	Cotton_A_15276	ARO1	30951	IPR016024; Armadillo-type fold	T/C	-:1	T:175	C:35	Y:4
135	Related Chlorophyll content	Ca9	92712876	Ca9_92712876	4.43901e-05	4.35271	intergenic	Cotton_A_15275	-	Pathogenesis-related thaumatin superfamily protein	14556	IPR001938; Thaumatin, pathogenesis-related	Cotton_A_15276	ARO1	30923	IPR016024; Armadillo-type fold	T/C	-:2	T:174	C:35	Y:4
136	Related Chlorophyll content	Ca9	92712883	Ca9_92712883	4.4224e-05	4.35434	intergenic	Cotton_A_15275	-	Pathogenesis-related thaumatin superfamily protein	14563	IPR001938; Thaumatin, pathogenesis-related	Cotton_A_15276	ARO1	30916	IPR016024; Armadillo-type fold	A/G	-:2	A:174	R:5	G:34
137	Related Chlorophyll content	Ca9	92713378	Ca9_92713378	1.50068e-05	4.82371	intergenic	Cotton_A_15275	-	Pathogenesis-related thaumatin superfamily protein	15058	IPR001938; Thaumatin, pathogenesis-related	Cotton_A_15276	ARO1	30421	IPR016024; Armadillo-type fold	C/T	-:4	T:35	C:172	Y:4
138	Related Chlorophyll content	Ca9	92713752	Ca9_92713752	1.92991e-05	4.71446	intergenic	Cotton_A_15275	-	Pathogenesis-related thaumatin superfamily protein	15432	IPR001938; Thaumatin, pathogenesis-related	Cotton_A_15276	ARO1	30047	IPR016024; Armadillo-type fold	A/G	-:21	A:161	R:4	G:29
139	Related Chlorophyll content	Ca9	92717190	Ca9_92717190	4.40537e-05	4.35602	intergenic	Cotton_A_15275	-	Pathogenesis-related thaumatin superfamily protein	18870	IPR001938; Thaumatin, pathogenesis-related	Cotton_A_15276	ARO1	26609	IPR016024; Armadillo-type fold	T/C	-:13	T:162	C:34	Y:6
140	Related Chlorophyll content	Ca9	92717329	Ca9_92717329	5.98046e-05	4.22327	intergenic	Cotton_A_15275	-	Pathogenesis-related thaumatin superfamily protein	19009	IPR001938; Thaumatin, pathogenesis-related	Cotton_A_15276	ARO1	26470	IPR016024; Armadillo-type fold	G/A	A:34	-:7	R:3	G:171
141	Related Chlorophyll content	Ca9	92717732	Ca9_92717732	2.49308e-05	4.60326	intergenic	Cotton_A_15275	-	Pathogenesis-related thaumatin superfamily protein	19412	IPR001938; Thaumatin, pathogenesis-related	Cotton_A_15276	ARO1	26067	IPR016024; Armadillo-type fold	A/G	-:56	A:131	R:2	G:26
142	Related Chlorophyll content	Ca9	92735184	Ca9_92735184	7.85973e-05	4.10459	intergenic	Cotton_A_15275	-	Pathogenesis-related thaumatin superfamily protein	36864	IPR001938; Thaumatin, pathogenesis-related	Cotton_A_15276	ARO1	8615	IPR016024; Armadillo-type fold	G/T	-:9	T:42	K:3	G:161
143	Related Chlorophyll content	Ca9	101551108	Ca9_101551108	6.27653e-05	4.20228	intergenic	Cotton_A_38213	LINC2	nuclear matrix constituent protein-related	517189	-	Cotton_A_40979	-	516559	-	G/A	-:17	A:2	R:67	G:129
144	Related Chlorophyll content	Ca10	15400439	Ca10_15400439	4.30285e-05	4.36624	intergenic	Cotton_A_29961	PSK3	PHYTOSULFOKINE 3 PRECURSOR	37804	IPR009438; Phytosulfokine	Cotton_A_29962	ADT6	69584	IPR001086; Prephenate dehydratase	A/G	-:9	A:193	R:3	G:10
145	Related Chlorophyll content	Ca10	40810218	Ca10_40810218	3.55008e-06	5.44976	intergenic	Cotton_A_28737	-	-	13621	-	Cotton_A_28736	-	6251	-	C/T	-:70	T:7	C:137	Y:1
146	Related Chlorophyll content	Ca10	92354490	Ca10_92354490	7.27546e-05	4.13814	intergenic	Cotton_A_21092	-	Transmembrane amino acid transporter family protein	50427	IPR013057; Amino acid transporter, transmembrane	Cotton_A_35195	SYP61, ATSYP61, OSM1	58948	IPR000727; Target SNARE coiled-coil domain	C/A	-:1	A:10	M:4	C:200
147	Related Chlorophyll content	Ca10	92355685	Ca10_92355685	7.44366e-05	4.12821	intergenic	Cotton_A_21092	-	Transmembrane amino acid transporter family protein	51622	IPR013057; Amino acid transporter, transmembrane	Cotton_A_35195	SYP61, ATSYP61, OSM1	57753	IPR000727; Target SNARE coiled-coil domain	G/A	A:10	R:4	G:201
148	Related Chlorophyll content	Ca11	7255707	Ca11_7255707	2.05809e-05	4.68654	intergenic	Cotton_A_37769	ATSPS1F, SPS1F	sucrose phosphate synthase 1F	35558	IPR001296; Glycosyl transferase, group 1	Cotton_A_34627	-	112824	IPR005172; Tesmin/TSO1-like, CXC	A/G	-:8	A:194	R:4	G:9
149	Related Chlorophyll content	Ca11	26791365	Ca11_26791365	9.69025e-05	4.01366	intergenic	Cotton_A_22254	ATNADP-ME3, NADP-ME3	NADP-malic enzyme 3	44767	IPR001891; Malic oxidoreductase	Cotton_A_22255	-	12027	-	T/C	-:102	T:64	C:6	Y:43
150	Related Chlorophyll content	Ca11	47006642	Ca11_47006642	1.44669e-05	4.83962	intergenic	Cotton_A_28249	-	neurochondrin family protein	5189	-	Cotton_A_28248	-	7543	-	A/G	-:26	A:174	R:4	G:11
151	Related Chlorophyll content	Ca11	47006721	Ca11_47006721	2.75152e-05	4.56043	intergenic	Cotton_A_28249	-	neurochondrin family protein	5268	-	Cotton_A_28248	-	7464	-	G/A	A:14	-:10	R:2	G:189
152	Related Chlorophyll content	Ca11	47007216	Ca11_47007216	8.05417e-05	4.09398	intergenic	Cotton_A_28249	-	neurochondrin family protein	5763	-	Cotton_A_28248	-	6969	-	C/T	-:12	T:12	C:188	Y:3
153	Related Chlorophyll content	Ca11	47007493	Ca11_47007493	1.07213e-05	4.96975	intergenic	Cotton_A_28249	-	neurochondrin family protein	6040	-	Cotton_A_28248	-	6692	-	T/G	-:8	T:192	K:2	G:13
154	Related Chlorophyll content	Ca11	47007940	Ca11_47007940	1.28039e-05	4.89266	intergenic	Cotton_A_28249	-	neurochondrin family protein	6487	-	Cotton_A_28248	-	6245	-	A/C	-:6	A:193	M:3	C:13
155	Related Chlorophyll content	Ca11	47008309	Ca11_47008309	5.29534e-05	4.27611	intergenic	Cotton_A_28249	-	neurochondrin family protein	6856	-	Cotton_A_28248	-	5876	-	A/G	-:5	A:190	R:3	G:17
156	Related Chlorophyll content	Ca11	47010709	Ca11_47010709	1.6163e-05	4.79148	intergenic	Cotton_A_28249	-	neurochondrin family protein	9256	-	Cotton_A_28248	-	3476	-	G/A	A:13	-:5	R:4	G:193
157	Related Chlorophyll content	Ca11	47010756	Ca11_47010756	6.88471e-06	5.16211	intergenic	Cotton_A_28249	-	neurochondrin family protein	9303	-	Cotton_A_28248	-	3429	-	G/T	-:4	T:13	K:3	G:195
158	Related Chlorophyll content	Ca11	47010936	Ca11_47010936	1.54391e-05	4.81138	intergenic	Cotton_A_28249	-	neurochondrin family protein	9483	-	Cotton_A_28248	-	3249	-	T/C	-:11	T:189	C:13	Y:2
159	Related Chlorophyll content	Ca11	47011678	Ca11_47011678	7.79867e-06	5.10798	intergenic	Cotton_A_28249	-	neurochondrin family protein	10225	-	Cotton_A_28248	-	2507	-	T/C	-:13	T:186	C:14	Y:2
160	Related Chlorophyll content	Ca11	47011718	Ca11_47011718	2.43017e-06	5.61436	intergenic	Cotton_A_28249	-	neurochondrin family protein	10265	-	Cotton_A_28248	-	2467	-	A/G	-:10	A:190	R:2	G:13
161	Related Chlorophyll content	Ca11	89999419	Ca11_89999419	8.29414e-05	4.08123	intergenic	Cotton_A_27730	-	INVOLVED IN: 10-formyltetrahydrofolate biosynthetic process, folic acid and derivative biosynthetic process; EXPRESSED IN: 24 plant structures; EXPRESSED DURING: 15 growth stages; CONTAINS InterPro DOMAIN/s: Serine hydrolase (InterPro:IPR005645); BEST Arabidopsis thaliana protein match is: alpha/beta-Hydrolases superfamily protein (TAIR:AT5G65400.1); Has 30201 Blast hits to 17322 proteins in 780 …	188101	IPR005645; Serine hydrolase	Cotton_A_40925	-	119746	IPR004158; Protein of unknown function DUF247, plant	G/A	-:1	A:1	R:213
162	Related Chlorophyll content	Ca11	94357509	Ca11_94357509	8.73671e-05	4.05865	intergenic	Cotton_A_36167	FRS6	FAR1-related sequence 6	94561	IPR004330; Transcription factor, FAR1-related	Cotton_A_25275	-	25225	-	A/C	-:21	A:183	M:2	C:9
163	Related Chlorophyll content	Ca11	94357510	Ca11_94357510	8.73671e-05	4.05865	intergenic	Cotton_A_36167	FRS6	FAR1-related sequence 6	94562	IPR004330; Transcription factor, FAR1-related	Cotton_A_25275	-	25224	-	T/A	A:9	-:21	W:2	T:183
164	Related Chlorophyll content	Ca11	103454276	Ca11_103454276	2.7857e-06	5.55507	intronic	Cotton_A_10528	APX1, MEE6, CS1, ATAPX1, ATAPX-1	ascorbate peroxidase 1		IPR002016; Haem peroxidase, plant/fungal/bacterial	-	-			T/G	-:12	T:191	G:12
165	Related Chlorophyll content	Ca11	103454363	Ca11_103454363	1.02519e-06	5.9892	intronic	Cotton_A_10528	APX1, MEE6, CS1, ATAPX1, ATAPX-1	ascorbate peroxidase 1		IPR002016; Haem peroxidase, plant/fungal/bacterial	-	-			C/T	-:15	T:11	C:188	Y:1
166	Related Chlorophyll content	Ca11	103454888	Ca11_103454888	3.60558e-05	4.44302	intronic	Cotton_A_10528	APX1, MEE6, CS1, ATAPX1, ATAPX-1	ascorbate peroxidase 1		IPR002016; Haem peroxidase, plant/fungal/bacterial	-	-			C/T	-:31	T:10	C:173	Y:1
167	Related Chlorophyll content	Ca11	112731674	Ca11_112731674	5.18868e-05	4.28494	intergenic	Cotton_A_40345	-	Cation efflux family protein	79023	IPR002524; Cation efflux protein	Cotton_A_36560	RAPTOR1B, ATRAPTOR1B, RAPTOR1	591616	-	T/C	-:2	C:1	Y:212
168	Related Chlorophyll content	Ca12	9681152	Ca12_9681152	2.50294e-05	4.60155	intergenic	Cotton_A_37162	-	Mitochondrial glycoprotein family protein	16101	IPR003428; Mitochondrial glycoprotein	Cotton_A_37161	-	75651	IPR000182; GCN5-related N-acetyltransferase GNAT	C/T	-:6	T:2	C:114	Y:93
169	Related Chlorophyll content	Ca12	41750800	Ca12_41750800	5.13943e-05	4.28908	intergenic	Cotton_A_28517	YCF2.2	Chloroplast Ycf2;ATPase, AAA type, core	27495	IPR003959; ATPase, AAA-type, core	Cotton_A_28518	PLDEPSILON, PLDALPHA4	53009	IPR001736; Phospholipase D/Transphosphatidylase	C/T	C:1	Y:214
170	Related Chlorophyll content	Ca12	66165865	Ca12_66165865	9.54783e-05	4.0201	intergenic	Cotton_A_22875	-	VQ motif-containing protein	47433	IPR008889; VQ	Cotton_A_10190	-	56322	-	C/A	A:59	-:86	M:6	C:64
171	Related Chlorophyll content	Ca13	7894384	Ca13_7894384	6.82529e-05	4.16588	intergenic	Cotton_A_00723	-	Sec14p-like phosphatidylinositol transfer family protein	11511	IPR001251; Cellular retinaldehyde-binding/triple function, C-terminal	Cotton_A_00722	ATB2, GBF6, AtbZIP11, BZIP11	3665	IPR004827; Basic-leucine zipper bZIP	T/C	-:47	T:159	C:8	Y:1
172	Related Chlorophyll content	Ca13	10592328	Ca13_10592328	8.60876e-05	4.06506	intergenic	Cotton_A_09009	-	Predicted AT-hook DNA-binding family protein	3757	IPR005175; Domain of unknown function DUF296	Cotton_A_09010	HMG1, HMGR1, AtHMGR1	95782	IPR002202; Hydroxymethylglutaryl-CoA reductase, class I/II	G/A	-:6	A:43	R:4	G:162
173	Related Chlorophyll content	Ca13	10600222	Ca13_10600222	5.26179e-05	4.27887	intergenic	Cotton_A_09009	-	Predicted AT-hook DNA-binding family protein	11651	IPR005175; Domain of unknown function DUF296	Cotton_A_09010	HMG1, HMGR1, AtHMGR1	87888	IPR002202; Hydroxymethylglutaryl-CoA reductase, class I/II	T/C	-:52	T:117	C:45	Y:1
174	Related Chlorophyll content	Ca13	10613736	Ca13_10613736	8.73909e-06	5.05853	intergenic	Cotton_A_09009	-	Predicted AT-hook DNA-binding family protein	25165	IPR005175; Domain of unknown function DUF296	Cotton_A_09010	HMG1, HMGR1, AtHMGR1	74374	IPR002202; Hydroxymethylglutaryl-CoA reductase, class I/II	T/C	-:6	T:140	C:62	Y:7
175	Related Chlorophyll content	Ca13	10617071	Ca13_10617071	1.16196e-05	4.93481	intergenic	Cotton_A_09009	-	Predicted AT-hook DNA-binding family protein	28500	IPR005175; Domain of unknown function DUF296	Cotton_A_09010	HMG1, HMGR1, AtHMGR1	71039	IPR002202; Hydroxymethylglutaryl-CoA reductase, class I/II	C/T	-:12	T:42	C:158	Y:3
176	Related Chlorophyll content	Ca13	10619052	Ca13_10619052	1.29907e-05	4.88637	intergenic	Cotton_A_09009	-	Predicted AT-hook DNA-binding family protein	30481	IPR005175; Domain of unknown function DUF296	Cotton_A_09010	HMG1, HMGR1, AtHMGR1	69058	IPR002202; Hydroxymethylglutaryl-CoA reductase, class I/II	T/C	-:4	T:146	C:60	Y:5
177	Related Chlorophyll content	Ca13	10619108	Ca13_10619108	5.12721e-06	5.29012	intergenic	Cotton_A_09009	-	Predicted AT-hook DNA-binding family protein	30537	IPR005175; Domain of unknown function DUF296	Cotton_A_09010	HMG1, HMGR1, AtHMGR1	69002	IPR002202; Hydroxymethylglutaryl-CoA reductase, class I/II	A/G	-:5	A:146	R:5	G:59
178	Related Chlorophyll content	Ca13	12955666	Ca13_12955666	9.65617e-05	4.0152	intergenic	Cotton_A_34157	KNAT1, BP, BP1	KNOTTED-like from Arabidopsis thaliana	24552	IPR001356; Homeobox	Cotton_A_34156	-	150205	IPR007751; Domain of unknown function DUF676, hydrolase-like	A/G	-:8	A:161	R:4	G:42
179	Related Chlorophyll content	Ca13	12960703	Ca13_12960703	5.69898e-05	4.2442	intergenic	Cotton_A_34157	KNAT1, BP, BP1	KNOTTED-like from Arabidopsis thaliana	29589	IPR001356; Homeobox	Cotton_A_34156	-	145168	IPR007751; Domain of unknown function DUF676, hydrolase-like	C/T	-:3	T:35	C:169	Y:8
180	Related Chlorophyll content	Ca13	13116234	Ca13_13116234	8.64447e-05	4.06326	intergenic	Cotton_A_34156	-	alpha/beta-Hydrolases superfamily protein	4379	IPR007751; Domain of unknown function DUF676, hydrolase-like	Cotton_A_34155	TUA2	50806	IPR000217; Tubulin	A/T	-:3	A:172	W:6	T:34
181	Related Chlorophyll content	Ca13	13163621	Ca13_13163621	4.47233e-05	4.34947	intergenic	Cotton_A_34156	-	alpha/beta-Hydrolases superfamily protein	51766	IPR007751; Domain of unknown function DUF676, hydrolase-like	Cotton_A_34155	TUA2	3419	IPR000217; Tubulin	T/G	-:6	T:162	K:3	G:44
182	Related Chlorophyll content	Ca13	17551465	Ca13_17551465	3.88176e-05	4.41097	intergenic	Cotton_A_17966	-	transferases;folic acid binding	7665	IPR012886; Formiminotransferase, N-terminal subdomain	Cotton_A_17967	-	8442	IPR012886; Formiminotransferase, N-terminal subdomain	G/A	-:5	A:131	R:6	G:73
183	Related Chlorophyll content	Ca13	17552801	Ca13_17552801	8.96706e-05	4.04735	intergenic	Cotton_A_17966	-	transferases;folic acid binding	9001	IPR012886; Formiminotransferase, N-terminal subdomain	Cotton_A_17967	-	7106	IPR012886; Formiminotransferase, N-terminal subdomain	A/C	-:16	A:66	M:6	C:127
184	Related Chlorophyll content	Ca13	20990690	Ca13_20990690	5.99225e-05	4.22241	intergenic	Cotton_A_33425	-	hydroxyproline-rich glycoprotein family protein	196608	-	Cotton_A_33361	TBL27	11253	IPR004253; Domain of unknown function DUF231, plant	C/T	C:32	Y:183
185	Related Chlorophyll content	Ca13	59205885	Ca13_59205885	3.66278e-05	4.43619	intergenic	Cotton_A_23899	DGL	alpha/beta-Hydrolases superfamily protein	13536	IPR002921; Lipase, class 3	Cotton_A_23900	-	13272	IPR002921; Lipase, class 3	C/T	-:6	T:67	C:139	Y:3
186	Related Chlorophyll content	Ca13	59527178	Ca13_59527178	6.95659e-05	4.1576	intergenic	Cotton_A_23919	-	INVOLVED IN: positive regulation of catalytic activity, protein processing; LOCATED IN: integral to membrane; EXPRESSED IN: 24 plant structures; EXPRESSED DURING: 15 growth stages; CONTAINS InterPro DOMAIN/s: Aph-1 (InterPro:IPR009294); Has 268 Blast hits to 262 proteins in 79 species: Archae - 0; Bacteria - 0; Metazoa - 212; Fungi - 0; Plants - 34; Viruses - 0; Other Eukaryotes - 22 (source: NCB…	7276	IPR009294; Aph-1	Cotton_A_23920	anac094, NAC094	35317	IPR003441; No apical meristem NAM	G/T	K:113	G:102
187	Related Chlorophyll content	chrUN	93532603	chrUN_93532603	4.09297e-05	4.38796	intergenic	Cotton_A_40799	-	-	115414	IPR000440; NADH:ubiquinone/plastoquinone oxidoreductase, chain 3	Cotton_A_41307	-	11925	IPR001680; WD40 repeat	C/T	-:47	T:8	C:115	Y:45
188	Related Chlorophyll content	chrUN	124738220	chrUN_124738220	8.48703e-05	4.07124	intergenic	Cotton_A_40760	-	-	19215	-	Cotton_A_40670	-	37622	IPR002048; Calcium-binding EF-hand	A/T	T:1	W:214
189	Related Chlorophyll content	chrUN	127859781	chrUN_127859781	8.48808e-05	4.07119	intergenic	Cotton_A_41066	-	-	13375	-	Cotton_A_41255	-	41814	IPR001005; SANT domain, DNA binding	T/C	-:3	T:12	C:4	Y:196
190	Related Chlorophyll content	chrUN	148700977	chrUN_148700977	4.90094e-05	4.30972	intergenic	Cotton_A_40742	-	-	104379	-	Cotton_A_40908	-	361483	IPR001148; Carbonic anhydrase, alpha-class, catalytic domain	C/G	S:4	-:34	C:140	G:37
	Related Electronic conduct
1	Related Electronic conduct	Ca1	142672357	Ca1_142672357	8.95414e-06	5.04798	intergenic	Cotton_A_38913	-	-	397724	-	Cotton_A_39659	-	72619	-	A/C	A:133	-:70	M:1	C:11
2	Related Electronic conduct	Ca1	128782214	Ca1_128782214	6.81111e-06	5.16678	intergenic	Cotton_A_15175	RIN4	RPM1 interacting protein 4	45337	IPR008700; Pathogenic type III effector avirulence factor Avr cleavage site	Cotton_A_38980	ARK3, RK3	132013	IPR000719; Protein kinase, catalytic domain	T/G	-:5	T:198	K:1	G:11
3	Related Electronic conduct	Ca1	146985839	Ca1_146985839	6.47646e-06	5.18866	intergenic	Cotton_A_39103	IAA33	indole-3-acetic acid inducible 33	63523	IPR003311; AUX/IAA protein	Cotton_A_39017	-	87128	-	C/A	-:1	A:11	M:1	C:202
4	Related Electronic conduct	Ca1	75547942	Ca1_75547942	2.26006e-06	5.64588	intergenic	Cotton_A_32981	-	Chaperone DnaJ-domain superfamily protein	3160	IPR001623; Heat shock protein DnaJ, N-terminal	Cotton_A_32980	-	9258	-	C/T	-:13	T:13	C:188	Y:1
5	Related Electronic conduct	Ca1	81705575	Ca1_81705575	1.35145e-06	5.8692	intergenic	Cotton_A_31045	-	Protein of unknown function (DUF1644)	17038	IPR012866; Protein of unknown function DUF1644	Cotton_A_31044	SAD1	41628	IPR001163; Like-Sm ribonucleoprotein LSM	G/A	A:8	-:105	G:102
6	Related Electronic conduct	Ca1	4395793	Ca1_4395793	1.14371e-06	5.94168	intergenic	Cotton_A_37878	-	Transducin/WD40 repeat-like superfamily protein	534504	IPR001680; WD40 repeat	Cotton_A_32662	-	698361	-	G/A	A:10	-:13	R:1	G:191
7	Related Electronic conduct	Ca1	9305820	Ca1_9305820	9.71779e-07	6.01243	intergenic	Cotton_A_39847	-	-	12345	-	Cotton_A_39848	-	98109	-	T/A	A:10	-:45	T:160
8	Related Electronic conduct	Ca1	31941938	Ca1_31941938	2.77289e-07	6.55707	intergenic	Cotton_A_36803	-	Acyl-CoA N-acyltransferases (NAT) superfamily protein	15449	IPR013653; FR47-like	Cotton_A_36804	-	6067	IPR000504; RNA recognition motif domain	G/A	A:1	-:6	R:21	G:187
9	Related Electronic conduct	Ca1	95856086	Ca1_95856086	2.60758e-07	6.58376	upstream	Cotton_A_28763	GL3, MYC6.2	basic helix-loop-helix (bHLH) DNA-binding superfamily protein		IPR001092; Helix-loop-helix DNA-binding domain	-	-			C/A	A:8	-:62	M:1	C:144
10	Related Electronic conduct	Ca1	141036993	Ca1_141036993	2.41917e-07	6.61633	intergenic	Cotton_A_05904	HOT5, ADH2, GSNOR, ATGSNOR1, PAR2	GroES-like zinc-binding dehydrogenase family protein	1953	IPR011032; GroES-like	Cotton_A_05903	-	33971	IPR008579; Domain of unknown function DUF861, cupin-3	T/G	-:52	T:151	G:12
11	Related Electronic conduct	Ca1	141036996	Ca1_141036996	2.17081e-07	6.66338	intergenic	Cotton_A_05904	HOT5, ADH2, GSNOR, ATGSNOR1, PAR2	GroES-like zinc-binding dehydrogenase family protein	1956	IPR011032; GroES-like	Cotton_A_05903	-	33968	IPR008579; Domain of unknown function DUF861, cupin-3	C/T	-:53	T:12	C:150
12	Related Electronic conduct	Ca1	95856912	Ca1_95856912	2.05782e-07	6.68659	intergenic	Cotton_A_28763	GL3, MYC6.2	basic helix-loop-helix (bHLH) DNA-binding superfamily protein	1041	IPR001092; Helix-loop-helix DNA-binding domain	Cotton_A_39287	-	599243	IPR001063; Ribosomal protein L22/L17	A/G	-:57	A:150	G:8
13	Related Electronic conduct	Ca1	124576854	Ca1_124576854	2.74216e-08	7.56191	intergenic	Cotton_A_19474	PG2	polygalacturonase 2	207817	IPR004873; BURP	Cotton_A_19473	-	81481	IPR000719; Protein kinase, catalytic domain	C/T	T:11	C:204
14	Related Electronic conduct	Ca1	70357416	Ca1_70357416	4.39722e-09	8.35682	intergenic	Cotton_A_13332	scpl26	serine carboxypeptidase-like 26	29289	IPR001563; Peptidase S10, serine carboxypeptidase	Cotton_A_13331	scpl40	22989	IPR001563; Peptidase S10, serine carboxypeptidase	A/G	-:3	R:197	G:15
15	Related Electronic conduct	Ca2	42871715	Ca2_42871715	9.75042e-06	5.01098	intergenic	Cotton_A_39493	-	-	245004	-	Cotton_A_40859	-	192906	-	C/T	-:46	C:146	Y:23
16	Related Electronic conduct	Ca2	83498234	Ca2_83498234	8.67126e-06	5.06192	intergenic	Cotton_A_38254	-	-	78244	-	Cotton_A_38255	ATRBP47B, RBP47B	73651	IPR000504; RNA recognition motif domain	C/T	-:18	T:11	C:185	Y:1
17	Related Electronic conduct	Ca2	86572045	Ca2_86572045	6.83653e-06	5.16516	intergenic	Cotton_A_22683	AtUGT85A7, UGT85A7	UDP-glucosyl transferase 85A7	1445	IPR002213; UDP-glucuronosyl/UDP-glucosyltransferase	Cotton_A_22682	-	111017	-	G/C	-:56	C:10	G:149
18	Related Electronic conduct	Ca2	104269631	Ca2_104269631	4.03141e-06	5.39454	intergenic	Cotton_A_40153	-	Tetratricopeptide repeat (TPR)-like superfamily protein	106329	IPR002885; Pentatricopeptide repeat	Cotton_A_40154	-	17144	IPR001623; Heat shock protein DnaJ, N-terminal	G/A	-:23	A:11	R:1	G:180
19	Related Electronic conduct	Ca2	87008642	Ca2_87008642	2.87497e-06	5.54137	intergenic	Cotton_A_22673	-	carbon-sulfur lyases	99860	IPR011057; Mss4-like	Cotton_A_22672	-	8733	-	G/A	A:10	-:103	G:102
20	Related Electronic conduct	Ca2	43931616	Ca2_43931616	1.27871e-06	5.89323	intergenic	Cotton_A_19853	-	-	1538	-	Cotton_A_19852	ATMYB30, MYB30	22895	IPR001005; SANT domain, DNA binding	T/G	-:93	T:108	K:9	G:5
21	Related Electronic conduct	Ca2	83467849	Ca2_83467849	5.76321e-07	6.23934	intergenic	Cotton_A_38254	-	-	47859	-	Cotton_A_38255	ATRBP47B, RBP47B	104036	IPR000504; RNA recognition motif domain	G/A	-:17	A:10	G:188
22	Related Electronic conduct	Ca2	18840910	Ca2_18840910	2.75953e-07	6.55917	intergenic	Cotton_A_25225	-	-	93450	-	Cotton_A_25224	-	53800	IPR001780; Ribosomal protein L35A	G/A	A:1	-:6	R:19	G:189
23	Related Electronic conduct	Ca2	111438604	Ca2_111438604	1.57661e-07	6.80228	intergenic	Cotton_A_30035	LAC7	laccase 7	41720	IPR001117; Multicopper oxidase, type 1	Cotton_A_30034	LAC7	52083	IPR001117; Multicopper oxidase, type 1	G/A	-:22	A:11	G:182
24	Related Electronic conduct	Ca2	86825706	Ca2_86825706	5.19401e-08	7.2845	intergenic	Cotton_A_22675	-	Protein kinase superfamily protein	12105	IPR000719; Protein kinase, catalytic domain	Cotton_A_22674	LSN, PNY, HB-6, BLR, RPL, BLH9, VAN	73997	IPR001356; Homeobox	C/T	-:70	T:11	C:132	Y:2
25	Related Electronic conduct	Ca2	120934907	Ca2_120934907	8.61829e-10	9.06458	intergenic	Cotton_A_40320	-	unknown protein; BEST Arabidopsis thaliana protein match is: unknown protein (TAIR:AT3G04040.1); Has 35333 Blast hits to 34131 proteins in 2444 species: Archae - 798; Bacteria - 22429; Metazoa - 974; Fungi - 991; Plants - 531; Viruses - 0; Other Eukaryotes - 9610 (source: NCBI BLink).	291318	-	Cotton_A_18680	RPL3B, ARP2	486154	IPR000597; Ribosomal protein L3	A/G	A:1	-:2	R:209	G:3
26	Related Electronic conduct	Ca2	81933523	Ca2_81933523	2.95443e-11	10.5295	intergenic	Cotton_A_41232	ADAP	ARIA-interacting double AP2 domain protein	452289	IPR001471; Pathogenesis-related transcriptional factor/ERF, DNA-binding	Cotton_A_34527	HB-4, WOX13, ATWOX13	238984	IPR001356; Homeobox	T/C	-:89	T:3	Y:123
27	Related Electronic conduct	Ca3	101841670	Ca3_101841670	1.01093e-05	4.99528	intergenic	Cotton_A_31507	RPL16A	ribosomal protein large subunit 16A	244207	IPR002132; Ribosomal protein L5	Cotton_A_37403	-	59725	-	A/G	-:24	A:172	R:4	G:15
28	Related Electronic conduct	Ca3	72302972	Ca3_72302972	1.00246e-05	4.99893	intergenic	Cotton_A_10727	-	-	15234	-	Cotton_A_10726	-	10718	IPR001906; Terpene synthase-like	A/G	-:6	A:184	R:3	G:22
29	Related Electronic conduct	Ca3	72293265	Ca3_72293265	1.00052e-05	4.99978	intergenic	Cotton_A_10727	-	-	5527	-	Cotton_A_10726	-	20425	IPR001906; Terpene synthase-like	T/C	-:7	T:185	C:19	Y:4
30	Related Electronic conduct	Ca3	44230162	Ca3_44230162	9.96595e-06	5.00148	intergenic	Cotton_A_39745	ATCSLE1, CSLE1	cellulose synthase like E1	45508	IPR005150; Cellulose synthase	Cotton_A_39746	ATST2A, ST2A	60433	IPR000863; Sulfotransferase domain	G/A	A:15	-:67	R:3	G:130
31	Related Electronic conduct	Ca3	72313701	Ca3_72313701	9.9239e-06	5.00332	exonic	Cotton_A_10726	-	Terpenoid cyclases/Protein prenyltransferases superfamily protein	nonsynonymous	IPR001906; Terpene synthase-like	-	-			C/T	-:4	C:188	Y:23
32	Related Electronic conduct	Ca3	72460627	Ca3_72460627	9.82115e-06	5.00784	downstream	Cotton_A_10722	-	-		-	-	-			G/A	-:39	A:16	R:2	G:158
33	Related Electronic conduct	Ca3	72503813	Ca3_72503813	9.80008e-06	5.00877	intergenic	Cotton_A_10722	-	-	42504	-	Cotton_A_10721	-	4806	IPR002110; Ankyrin repeat	T/G	-:104	T:97	G:14
34	Related Electronic conduct	Ca3	72060510	Ca3_72060510	9.64824e-06	5.01555	intergenic	Cotton_A_10731	-	Disease resistance protein (TIR-NBS-LRR class) family	2405	IPR001611; Leucine-rich repeat	Cotton_A_10730	-	3686	-	C/T	-:67	T:20	C:127	Y:1
35	Related Electronic conduct	Ca3	72211578	Ca3_72211578	9.63656e-06	5.01608	intergenic	Cotton_A_10728	-	Disease resistance protein (TIR-NBS-LRR class) family	66726	IPR001611; Leucine-rich repeat	Cotton_A_10727	-	75852	-	T/G	-:15	T:179	K:1	G:20
36	Related Electronic conduct	Ca3	101705957	Ca3_101705957	9.4385e-06	5.0251	intergenic	Cotton_A_31507	RPL16A	ribosomal protein large subunit 16A	108494	IPR002132; Ribosomal protein L5	Cotton_A_37403	-	195438	-	C/T	-:23	T:18	C:174
37	Related Electronic conduct	Ca3	72260966	Ca3_72260966	9.41532e-06	5.02617	intergenic	Cotton_A_10728	-	Disease resistance protein (TIR-NBS-LRR class) family	116114	IPR001611; Leucine-rich repeat	Cotton_A_10727	-	26464	-	T/C	-:14	T:183	C:17	Y:1
38	Related Electronic conduct	Ca3	72462726	Ca3_72462726	9.32562e-06	5.03032	intergenic	Cotton_A_10722	-	-	1417	-	Cotton_A_10721	-	45893	IPR002110; Ankyrin repeat	A/G	-:6	A:187	R:1	G:21
39	Related Electronic conduct	Ca3	72342712	Ca3_72342712	9.16022e-06	5.03809	intergenic	Cotton_A_10726	-	Terpenoid cyclases/Protein prenyltransferases superfamily protein	21322	IPR001906; Terpene synthase-like	Cotton_A_10725	-	40179	-	G/A	-:6	A:19	R:1	G:189
40	Related Electronic conduct	Ca3	72362731	Ca3_72362731	9.1194e-06	5.04003	intergenic	Cotton_A_10726	-	Terpenoid cyclases/Protein prenyltransferases superfamily protein	41341	IPR001906; Terpene synthase-like	Cotton_A_10725	-	20160	-	A/T	-:8	A:187	W:1	T:19
41	Related Electronic conduct	Ca3	72578257	Ca3_72578257	9.00793e-06	5.04538	intergenic	Cotton_A_10717	-	-	19899	-	Cotton_A_10716	-	52285	IPR006553; Leucine-rich repeat, cysteine-containing subtype	G/A	-:11	A:8	R:17	G:179
42	Related Electronic conduct	Ca3	72383928	Ca3_72383928	8.98414e-06	5.04652	upstream	Cotton_A_10725	-	-		-	-	-			A/G	-:20	A:173	R:3	G:19
43	Related Electronic conduct	Ca3	72362747	Ca3_72362747	8.98408e-06	5.04653	intergenic	Cotton_A_10726	-	Terpenoid cyclases/Protein prenyltransferases superfamily protein	41357	IPR001906; Terpene synthase-like	Cotton_A_10725	-	20144	-	C/T	-:7	T:19	C:188	Y:1
44	Related Electronic conduct	Ca3	41357139	Ca3_41357139	8.96436e-06	5.04748	intergenic	Cotton_A_40583	ATST2A, ST2A	sulfotransferase 2A	23328	IPR000863; Sulfotransferase domain	Cotton_A_38954	RPT2a	125064	IPR003593; ATPase, AAA+ type, core	G/A	-:5	A:17	R:4	G:189
45	Related Electronic conduct	Ca3	72398601	Ca3_72398601	8.93397e-06	5.04896	intergenic	Cotton_A_10725	-	-	15012	-	Cotton_A_10724	-	9837	-	T/A	-:33	A:18	T:164
46	Related Electronic conduct	Ca3	72203920	Ca3_72203920	8.80772e-06	5.05514	intergenic	Cotton_A_10728	-	Disease resistance protein (TIR-NBS-LRR class) family	59068	IPR001611; Leucine-rich repeat	Cotton_A_10727	-	83510	-	A/T	-:42	A:159	W:1	T:13
47	Related Electronic conduct	Ca3	72211591	Ca3_72211591	8.77459e-06	5.05677	intergenic	Cotton_A_10728	-	Disease resistance protein (TIR-NBS-LRR class) family	66739	IPR001611; Leucine-rich repeat	Cotton_A_10727	-	75839	-	G/A	-:17	A:20	R:1	G:177
48	Related Electronic conduct	Ca3	72246784	Ca3_72246784	8.76486e-06	5.05725	intergenic	Cotton_A_10728	-	Disease resistance protein (TIR-NBS-LRR class) family	101932	IPR001611; Leucine-rich repeat	Cotton_A_10727	-	40646	-	A/T	-:22	A:180	W:3	T:10
49	Related Electronic conduct	Ca3	72212030	Ca3_72212030	8.72598e-06	5.05919	intergenic	Cotton_A_10728	-	Disease resistance protein (TIR-NBS-LRR class) family	67178	IPR001611; Leucine-rich repeat	Cotton_A_10727	-	75400	-	C/A	-:24	A:16	M:1	C:174
50	Related Electronic conduct	Ca3	72449671	Ca3_72449671	8.71846e-06	5.05956	intergenic	Cotton_A_10723	-	disease resistance protein (TIR-NBS-LRR class), putative	35455	IPR002182; NB-ARC	Cotton_A_10722	-	11052	-	T/C	-:27	T:168	C:19	Y:1
51	Related Electronic conduct	Ca3	72345460	Ca3_72345460	8.58623e-06	5.0662	intergenic	Cotton_A_10726	-	Terpenoid cyclases/Protein prenyltransferases superfamily protein	24070	IPR001906; Terpene synthase-like	Cotton_A_10725	-	37431	-	T/A	-:3	A:20	W:2	T:190
52	Related Electronic conduct	Ca3	72263196	Ca3_72263196	8.54672e-06	5.0682	intergenic	Cotton_A_10728	-	Disease resistance protein (TIR-NBS-LRR class) family	118344	IPR001611; Leucine-rich repeat	Cotton_A_10727	-	24234	-	A/G	-:18	A:175	R:2	G:20
53	Related Electronic conduct	Ca3	72211999	Ca3_72211999	8.51965e-06	5.06958	intergenic	Cotton_A_10728	-	Disease resistance protein (TIR-NBS-LRR class) family	67147	IPR001611; Leucine-rich repeat	Cotton_A_10727	-	75431	-	A/G	-:30	A:168	R:1	G:16
54	Related Electronic conduct	Ca3	72347136	Ca3_72347136	8.3377e-06	5.07895	intergenic	Cotton_A_10726	-	Terpenoid cyclases/Protein prenyltransferases superfamily protein	25746	IPR001906; Terpene synthase-like	Cotton_A_10725	-	35755	-	A/G	-:16	A:177	R:2	G:20
55	Related Electronic conduct	Ca3	72308210	Ca3_72308210	8.33457e-06	5.07912	intergenic	Cotton_A_10727	-	-	20472	-	Cotton_A_10726	-	5480	IPR001906; Terpene synthase-like	A/G	-:4	A:188	R:2	G:21
56	Related Electronic conduct	Ca3	72203930	Ca3_72203930	8.33018e-06	5.07935	intergenic	Cotton_A_10728	-	Disease resistance protein (TIR-NBS-LRR class) family	59078	IPR001611; Leucine-rich repeat	Cotton_A_10727	-	83500	-	C/T	-:42	T:13	C:159	Y:1
57	Related Electronic conduct	Ca3	72301616	Ca3_72301616	8.33018e-06	5.07935	intergenic	Cotton_A_10727	-	-	13878	-	Cotton_A_10726	-	12074	IPR001906; Terpene synthase-like	A/G	A:109	-:97	G:9
58	Related Electronic conduct	Ca3	68396787	Ca3_68396787	8.17807e-06	5.08735	intergenic	Cotton_A_39931	-	-	49544	-	Cotton_A_39932	-	151772	-	C/T	-:9	T:11	C:194	Y:1
59	Related Electronic conduct	Ca3	72504417	Ca3_72504417	8.06782e-06	5.09324	intergenic	Cotton_A_10722	-	-	43108	-	Cotton_A_10721	-	4202	IPR002110; Ankyrin repeat	A/G	A:128	-:71	G:16
60	Related Electronic conduct	Ca3	72434462	Ca3_72434462	8.04075e-06	5.0947	intergenic	Cotton_A_10723	-	disease resistance protein (TIR-NBS-LRR class), putative	20246	IPR002182; NB-ARC	Cotton_A_10722	-	26261	-	C/T	-:10	T:19	C:181	Y:5
61	Related Electronic conduct	Ca3	72502436	Ca3_72502436	7.9246e-06	5.10102	intergenic	Cotton_A_10722	-	-	41127	-	Cotton_A_10721	-	6183	IPR002110; Ankyrin repeat	T/G	-:28	T:168	K:1	G:18
62	Related Electronic conduct	Ca3	72293668	Ca3_72293668	7.83398e-06	5.10602	intergenic	Cotton_A_10727	-	-	5930	-	Cotton_A_10726	-	20022	IPR001906; Terpene synthase-like	C/A	A:21	-:11	M:4	C:179
63	Related Electronic conduct	Ca3	72434237	Ca3_72434237	7.77901e-06	5.10908	intergenic	Cotton_A_10723	-	disease resistance protein (TIR-NBS-LRR class), putative	20021	IPR002182; NB-ARC	Cotton_A_10722	-	26486	-	T/G	-:33	T:163	K:1	G:18
64	Related Electronic conduct	Ca3	72053726	Ca3_72053726	7.65021e-06	5.11633	intergenic	Cotton_A_10732	WRKY19, ATWRKY19, MAPKKK11, MEKK4	protein kinase family protein	1109	IPR000767; Disease resistance protein	Cotton_A_10731	-	2218	IPR001611; Leucine-rich repeat	A/G	-:66	A:128	R:2	G:19
65	Related Electronic conduct	Ca3	72342288	Ca3_72342288	7.61998e-06	5.11805	intergenic	Cotton_A_10726	-	Terpenoid cyclases/Protein prenyltransferases superfamily protein	20898	IPR001906; Terpene synthase-like	Cotton_A_10725	-	40603	-	C/T	-:11	T:19	C:184	Y:1
66	Related Electronic conduct	Ca3	72293663	Ca3_72293663	7.5093e-06	5.1244	intergenic	Cotton_A_10727	-	-	5925	-	Cotton_A_10726	-	20027	IPR001906; Terpene synthase-like	A/G	-:9	A:181	R:4	G:21
67	Related Electronic conduct	Ca3	72295872	Ca3_72295872	7.24636e-06	5.13988	intergenic	Cotton_A_10727	-	-	8134	-	Cotton_A_10726	-	17818	IPR001906; Terpene synthase-like	A/G	-:15	A:175	R:5	G:20
68	Related Electronic conduct	Ca3	72445810	Ca3_72445810	7.20186e-06	5.14256	intergenic	Cotton_A_10723	-	disease resistance protein (TIR-NBS-LRR class), putative	31594	IPR002182; NB-ARC	Cotton_A_10722	-	14913	-	G/C	S:2	-:14	C:16	G:183
69	Related Electronic conduct	Ca3	72097529	Ca3_72097529	7.18016e-06	5.14387	intergenic	Cotton_A_10729	-	disease resistance protein (TIR-NBS-LRR class), putative	30016	IPR000767; Disease resistance protein	Cotton_A_10728	-	45554	IPR001611; Leucine-rich repeat	C/A	-:17	A:19	M:2	C:177
70	Related Electronic conduct	Ca3	72401671	Ca3_72401671	7.09707e-06	5.14892	intergenic	Cotton_A_10725	-	-	18082	-	Cotton_A_10724	-	6767	-	G/C	S:1	-:91	C:15	G:108
71	Related Electronic conduct	Ca3	72132221	Ca3_72132221	7.03927e-06	5.15247	intergenic	Cotton_A_10729	-	disease resistance protein (TIR-NBS-LRR class), putative	64708	IPR000767; Disease resistance protein	Cotton_A_10728	-	10862	IPR001611; Leucine-rich repeat	C/A	A:10	-:52	C:153
72	Related Electronic conduct	Ca3	72350172	Ca3_72350172	7.02055e-06	5.15363	intergenic	Cotton_A_10726	-	Terpenoid cyclases/Protein prenyltransferases superfamily protein	28782	IPR001906; Terpene synthase-like	Cotton_A_10725	-	32719	-	T/C	-:16	T:178	C:19	Y:2
73	Related Electronic conduct	Ca3	72412476	Ca3_72412476	6.91865e-06	5.15998	intergenic	Cotton_A_10724	-	Disease resistance protein (TIR-NBS-LRR class) family	3115	-	Cotton_A_10723	-	1105	IPR002182; NB-ARC	A/G	-:100	A:107	R:1	G:7
74	Related Electronic conduct	Ca3	72350179	Ca3_72350179	6.8252e-06	5.16588	intergenic	Cotton_A_10726	-	Terpenoid cyclases/Protein prenyltransferases superfamily protein	28789	IPR001906; Terpene synthase-like	Cotton_A_10725	-	32712	-	A/C	-:19	A:175	M:2	C:19
75	Related Electronic conduct	Ca3	72248860	Ca3_72248860	6.81085e-06	5.1668	intergenic	Cotton_A_10728	-	Disease resistance protein (TIR-NBS-LRR class) family	104008	IPR001611; Leucine-rich repeat	Cotton_A_10727	-	38570	-	T/G	-:20	T:171	K:5	G:19
76	Related Electronic conduct	Ca3	72502294	Ca3_72502294	6.77232e-06	5.16926	intergenic	Cotton_A_10722	-	-	40985	-	Cotton_A_10721	-	6325	IPR002110; Ankyrin repeat	G/C	S:1	-:20	C:18	G:176
77	Related Electronic conduct	Ca3	72349928	Ca3_72349928	6.72843e-06	5.17209	intergenic	Cotton_A_10726	-	Terpenoid cyclases/Protein prenyltransferases superfamily protein	28538	IPR001906; Terpene synthase-like	Cotton_A_10725	-	32963	-	T/C	-:97	T:107	C:11
78	Related Electronic conduct	Ca3	72502268	Ca3_72502268	6.71629e-06	5.17287	intergenic	Cotton_A_10722	-	-	40959	-	Cotton_A_10721	-	6351	IPR002110; Ankyrin repeat	T/C	-:16	T:177	C:21	Y:1
79	Related Electronic conduct	Ca3	61747643	Ca3_61747643	6.67037e-06	5.17585	intergenic	Cotton_A_31319	ANT, DRG, CKC, CKC1	Integrase-type DNA-binding superfamily protein	190198	IPR001471; Pathogenesis-related transcriptional factor/ERF, DNA-binding	Cotton_A_39424	-	151642	-	C/A	A:7	-:90	M:27	C:91
80	Related Electronic conduct	Ca3	72081893	Ca3_72081893	6.65781e-06	5.17667	intergenic	Cotton_A_10729	-	disease resistance protein (TIR-NBS-LRR class), putative	14380	IPR000767; Disease resistance protein	Cotton_A_10728	-	61190	IPR001611; Leucine-rich repeat	T/C	-:50	T:144	C:20	Y:1
81	Related Electronic conduct	Ca3	72097494	Ca3_72097494	6.6033e-06	5.18024	intergenic	Cotton_A_10729	-	disease resistance protein (TIR-NBS-LRR class), putative	29981	IPR000767; Disease resistance protein	Cotton_A_10728	-	45589	IPR001611; Leucine-rich repeat	T/C	-:16	T:177	C:21	Y:1
82	Related Electronic conduct	Ca3	72435338	Ca3_72435338	6.52064e-06	5.18571	intergenic	Cotton_A_10723	-	disease resistance protein (TIR-NBS-LRR class), putative	21122	IPR002182; NB-ARC	Cotton_A_10722	-	25385	-	T/C	-:13	T:180	C:21	Y:1
83	Related Electronic conduct	Ca3	72461256	Ca3_72461256	6.50959e-06	5.18645	exonic	Cotton_A_10722	-	-	synonymous	-	-	-			T/C	-:57	T:139	C:19
84	Related Electronic conduct	Ca3	72401735	Ca3_72401735	6.39574e-06	5.19411	intergenic	Cotton_A_10725	-	-	18146	-	Cotton_A_10724	-	6703	-	C/T	-:95	T:15	C:105
85	Related Electronic conduct	Ca3	72283621	Ca3_72283621	6.38843e-06	5.19461	intergenic	Cotton_A_10728	-	Disease resistance protein (TIR-NBS-LRR class) family	138769	IPR001611; Leucine-rich repeat	Cotton_A_10727	-	3809	-	G/A	-:42	A:19	R:2	G:152
86	Related Electronic conduct	Ca3	72351487	Ca3_72351487	6.33846e-06	5.19802	intergenic	Cotton_A_10726	-	Terpenoid cyclases/Protein prenyltransferases superfamily protein	30097	IPR001906; Terpene synthase-like	Cotton_A_10725	-	31404	-	G/A	-:2	A:19	R:4	G:190
87	Related Electronic conduct	Ca3	3638734	Ca3_3638734	6.29937e-06	5.2007	intergenic	Cotton_A_41017	-	-	69989	-	Cotton_A_38923	HIR1, ATHIR1	472483	IPR001107; Band 7 protein	T/C	-:13	T:183	C:16	Y:3
88	Related Electronic conduct	Ca3	72435325	Ca3_72435325	6.27586e-06	5.20233	intergenic	Cotton_A_10723	-	disease resistance protein (TIR-NBS-LRR class), putative	21109	IPR002182; NB-ARC	Cotton_A_10722	-	25398	-	G/A	-:10	A:21	R:1	G:183
89	Related Electronic conduct	Ca3	72395723	Ca3_72395723	6.2593e-06	5.20347	intergenic	Cotton_A_10725	-	-	12134	-	Cotton_A_10724	-	12715	-	C/T	-:41	T:15	C:153	Y:6
90	Related Electronic conduct	Ca3	72263126	Ca3_72263126	6.20641e-06	5.20716	intergenic	Cotton_A_10728	-	Disease resistance protein (TIR-NBS-LRR class) family	118274	IPR001611; Leucine-rich repeat	Cotton_A_10727	-	24304	-	T/G	-:56	T:143	G:16
91	Related Electronic conduct	Ca3	72449318	Ca3_72449318	6.17503e-06	5.20936	intergenic	Cotton_A_10723	-	disease resistance protein (TIR-NBS-LRR class), putative	35102	IPR002182; NB-ARC	Cotton_A_10722	-	11405	-	T/C	-:55	T:139	C:20	Y:1
92	Related Electronic conduct	Ca3	72205237	Ca3_72205237	6.10365e-06	5.21441	intergenic	Cotton_A_10728	-	Disease resistance protein (TIR-NBS-LRR class) family	60385	IPR001611; Leucine-rich repeat	Cotton_A_10727	-	82193	-	C/T	-:18	T:14	C:181	Y:2
93	Related Electronic conduct	Ca3	72205238	Ca3_72205238	6.10365e-06	5.21441	intergenic	Cotton_A_10728	-	Disease resistance protein (TIR-NBS-LRR class) family	60386	IPR001611; Leucine-rich repeat	Cotton_A_10727	-	82192	-	T/C	-:18	T:181	C:14	Y:2
94	Related Electronic conduct	Ca3	101767489	Ca3_101767489	6.08988e-06	5.21539	intergenic	Cotton_A_31507	RPL16A	ribosomal protein large subunit 16A	170026	IPR002132; Ribosomal protein L5	Cotton_A_37403	-	133906	-	C/T	-:19	T:15	C:179	Y:2
95	Related Electronic conduct	Ca3	72263127	Ca3_72263127	6.07748e-06	5.21628	intergenic	Cotton_A_10728	-	Disease resistance protein (TIR-NBS-LRR class) family	118275	IPR001611; Leucine-rich repeat	Cotton_A_10727	-	24303	-	T/C	-:55	T:142	C:17	Y:1
96	Related Electronic conduct	Ca3	72210471	Ca3_72210471	6.03046e-06	5.21965	intergenic	Cotton_A_10728	-	Disease resistance protein (TIR-NBS-LRR class) family	65619	IPR001611; Leucine-rich repeat	Cotton_A_10727	-	76959	-	A/G	-:17	A:178	R:3	G:17
97	Related Electronic conduct	Ca3	72123291	Ca3_72123291	6.01408e-06	5.22083	intergenic	Cotton_A_10729	-	disease resistance protein (TIR-NBS-LRR class), putative	55778	IPR000767; Disease resistance protein	Cotton_A_10728	-	19792	IPR001611; Leucine-rich repeat	G/A	-:46	A:16	R:1	G:152
98	Related Electronic conduct	Ca3	72342898	Ca3_72342898	6.008e-06	5.22127	intergenic	Cotton_A_10726	-	Terpenoid cyclases/Protein prenyltransferases superfamily protein	21508	IPR001906; Terpene synthase-like	Cotton_A_10725	-	39993	-	C/G	S:1	-:14	C:184	G:16
99	Related Electronic conduct	Ca3	72398617	Ca3_72398617	5.95437e-06	5.22516	intergenic	Cotton_A_10725	-	-	15028	-	Cotton_A_10724	-	9821	-	T/C	-:34	T:163	C:18
100	Related Electronic conduct	Ca3	72398618	Ca3_72398618	5.95437e-06	5.22516	intergenic	Cotton_A_10725	-	-	15029	-	Cotton_A_10724	-	9820	-	C/T	-:34	T:18	C:163
101	Related Electronic conduct	Ca3	72401749	Ca3_72401749	5.80669e-06	5.23607	intergenic	Cotton_A_10725	-	-	18160	-	Cotton_A_10724	-	6689	-	A/T	-:85	A:115	T:15
102	Related Electronic conduct	Ca3	72398235	Ca3_72398235	5.76977e-06	5.23884	intergenic	Cotton_A_10725	-	-	14646	-	Cotton_A_10724	-	10203	-	G/A	-:42	A:16	G:157
103	Related Electronic conduct	Ca3	72363336	Ca3_72363336	5.70977e-06	5.24338	intergenic	Cotton_A_10726	-	Terpenoid cyclases/Protein prenyltransferases superfamily protein	41946	IPR001906; Terpene synthase-like	Cotton_A_10725	-	19555	-	C/A	-:6	A:20	M:1	C:188
104	Related Electronic conduct	Ca3	72293768	Ca3_72293768	5.65174e-06	5.24782	intergenic	Cotton_A_10727	-	-	6030	-	Cotton_A_10726	-	19922	IPR001906; Terpene synthase-like	C/T	-:30	T:16	C:169
105	Related Electronic conduct	Ca3	72398635	Ca3_72398635	5.54687e-06	5.25595	intergenic	Cotton_A_10725	-	-	15046	-	Cotton_A_10724	-	9803	-	T/C	-:35	T:162	C:18
106	Related Electronic conduct	Ca3	72502982	Ca3_72502982	5.53351e-06	5.257	intergenic	Cotton_A_10722	-	-	41673	-	Cotton_A_10721	-	5637	IPR002110; Ankyrin repeat	C/T	-:20	T:20	C:175
107	Related Electronic conduct	Ca3	72461145	Ca3_72461145	5.49431e-06	5.26009	intronic	Cotton_A_10722	-	-		-	-	-			C/G	-:59	C:141	G:15
108	Related Electronic conduct	Ca3	72401772	Ca3_72401772	5.4836e-06	5.26093	intergenic	Cotton_A_10725	-	-	18183	-	Cotton_A_10724	-	6666	-	C/A	A:15	-:77	C:123
109	Related Electronic conduct	Ca3	72434260	Ca3_72434260	5.26765e-06	5.27838	intergenic	Cotton_A_10723	-	disease resistance protein (TIR-NBS-LRR class), putative	20044	IPR002182; NB-ARC	Cotton_A_10722	-	26463	-	G/A	-:25	A:18	R:1	G:171
110	Related Electronic conduct	Ca3	72293220	Ca3_72293220	5.25562e-06	5.27938	intergenic	Cotton_A_10727	-	-	5482	-	Cotton_A_10726	-	20470	IPR001906; Terpene synthase-like	C/T	-:10	T:16	C:188	Y:1
111	Related Electronic conduct	Ca3	72203602	Ca3_72203602	5.14328e-06	5.28876	intergenic	Cotton_A_10728	-	Disease resistance protein (TIR-NBS-LRR class) family	58750	IPR001611; Leucine-rich repeat	Cotton_A_10727	-	83828	-	T/C	-:32	T:170	C:13
112	Related Electronic conduct	Ca3	72398233	Ca3_72398233	5.04803e-06	5.29688	intergenic	Cotton_A_10725	-	-	14644	-	Cotton_A_10724	-	10205	-	A/G	-:42	A:157	G:16
113	Related Electronic conduct	Ca3	72353189	Ca3_72353189	5.02542e-06	5.29883	intergenic	Cotton_A_10726	-	Terpenoid cyclases/Protein prenyltransferases superfamily protein	31799	IPR001906; Terpene synthase-like	Cotton_A_10725	-	29702	-	T/C	-:8	T:190	C:14	Y:3
114	Related Electronic conduct	Ca3	44363626	Ca3_44363626	5.00849e-06	5.30029	intergenic	Cotton_A_39746	ATST2A, ST2A	sulfotransferase 2A	72024	IPR000863; Sulfotransferase domain	Cotton_A_29519	-	87999	-	C/T	-:13	T:17	C:184	Y:1
115	Related Electronic conduct	Ca3	72351539	Ca3_72351539	4.99275e-06	5.30166	intergenic	Cotton_A_10726	-	Terpenoid cyclases/Protein prenyltransferases superfamily protein	30149	IPR001906; Terpene synthase-like	Cotton_A_10725	-	31352	-	G/A	-:3	A:20	R:2	G:190
116	Related Electronic conduct	Ca3	72351540	Ca3_72351540	4.99275e-06	5.30166	intergenic	Cotton_A_10726	-	Terpenoid cyclases/Protein prenyltransferases superfamily protein	30150	IPR001906; Terpene synthase-like	Cotton_A_10725	-	31351	-	G/T	-:3	T:20	K:2	G:190
117	Related Electronic conduct	Ca3	72462730	Ca3_72462730	4.98252e-06	5.30255	intergenic	Cotton_A_10722	-	-	1421	-	Cotton_A_10721	-	45889	IPR002110; Ankyrin repeat	T/C	-:7	T:187	C:20	Y:1
118	Related Electronic conduct	Ca3	72208690	Ca3_72208690	4.96565e-06	5.30402	intergenic	Cotton_A_10728	-	Disease resistance protein (TIR-NBS-LRR class) family	63838	IPR001611; Leucine-rich repeat	Cotton_A_10727	-	78740	-	C/A	-:10	A:19	C:186
119	Related Electronic conduct	Ca3	72313085	Ca3_72313085	4.88766e-06	5.3109	downstream	Cotton_A_10726	-	Terpenoid cyclases/Protein prenyltransferases superfamily protein		IPR001906; Terpene synthase-like	-	-			A/T	-:43	A:156	W:9	T:7
120	Related Electronic conduct	Ca3	72538996	Ca3_72538996	4.85248e-06	5.31404	intergenic	Cotton_A_10719	-	disease resistance protein (TIR-NBS-LRR class), putative	10793	IPR002182; NB-ARC	Cotton_A_10718	ANK	18159	IPR002110; Ankyrin repeat	G/A	A:12	-:82	R:2	G:119
121	Related Electronic conduct	Ca3	3837124	Ca3_3837124	4.79363e-06	5.31934	intergenic	Cotton_A_41017	-	-	268379	-	Cotton_A_38923	HIR1, ATHIR1	274093	IPR001107; Band 7 protein	G/A	-:6	A:12	R:10	G:187
122	Related Electronic conduct	Ca3	72342178	Ca3_72342178	4.78351e-06	5.32025	intergenic	Cotton_A_10726	-	Terpenoid cyclases/Protein prenyltransferases superfamily protein	20788	IPR001906; Terpene synthase-like	Cotton_A_10725	-	40713	-	G/A	-:11	A:17	R:3	G:184
123	Related Electronic conduct	Ca3	72313094	Ca3_72313094	4.75049e-06	5.32326	downstream	Cotton_A_10726	-	Terpenoid cyclases/Protein prenyltransferases superfamily protein		IPR001906; Terpene synthase-like	-	-			G/A	-:47	A:16	R:1	G:151
124	Related Electronic conduct	Ca3	72459413	Ca3_72459413	4.74304e-06	5.32394	intergenic	Cotton_A_10723	-	disease resistance protein (TIR-NBS-LRR class), putative	45197	IPR002182; NB-ARC	Cotton_A_10722	-	1310	-	A/C	-:8	A:187	C:20
125	Related Electronic conduct	Ca3	72180053	Ca3_72180053	4.72865e-06	5.32526	intergenic	Cotton_A_10728	-	Disease resistance protein (TIR-NBS-LRR class) family	35201	IPR001611; Leucine-rich repeat	Cotton_A_10727	-	107377	-	C/T	-:14	T:16	C:171	Y:14
126	Related Electronic conduct	Ca3	72123277	Ca3_72123277	4.60829e-06	5.33646	intergenic	Cotton_A_10729	-	disease resistance protein (TIR-NBS-LRR class), putative	55764	IPR000767; Disease resistance protein	Cotton_A_10728	-	19806	IPR001611; Leucine-rich repeat	C/A	-:50	A:15	M:1	C:149
127	Related Electronic conduct	Ca3	72422007	Ca3_72422007	4.58798e-06	5.33838	intergenic	Cotton_A_10723	-	disease resistance protein (TIR-NBS-LRR class), putative	7791	IPR002182; NB-ARC	Cotton_A_10722	-	38716	-	G/A	-:17	A:19	G:179
128	Related Electronic conduct	Ca3	72401758	Ca3_72401758	4.57357e-06	5.33974	intergenic	Cotton_A_10725	-	-	18169	-	Cotton_A_10724	-	6680	-	C/A	A:15	-:81	C:119
129	Related Electronic conduct	Ca3	72467301	Ca3_72467301	4.52531e-06	5.34435	intergenic	Cotton_A_10722	-	-	5992	-	Cotton_A_10721	-	41318	IPR002110; Ankyrin repeat	T/C	-:10	T:187	C:18
130	Related Electronic conduct	Ca3	41347526	Ca3_41347526	4.49537e-06	5.34723	intergenic	Cotton_A_40583	ATST2A, ST2A	sulfotransferase 2A	13715	IPR000863; Sulfotransferase domain	Cotton_A_38954	RPT2a	134677	IPR003593; ATPase, AAA+ type, core	C/T	-:9	T:8	C:187	Y:11
131	Related Electronic conduct	Ca3	72259595	Ca3_72259595	4.44371e-06	5.35225	intergenic	Cotton_A_10728	-	Disease resistance protein (TIR-NBS-LRR class) family	114743	IPR001611; Leucine-rich repeat	Cotton_A_10727	-	27835	-	C/A	-:7	A:19	M:4	C:185
132	Related Electronic conduct	Ca3	72422016	Ca3_72422016	4.4423e-06	5.35239	intergenic	Cotton_A_10723	-	disease resistance protein (TIR-NBS-LRR class), putative	7800	IPR002182; NB-ARC	Cotton_A_10722	-	38707	-	C/G	-:17	C:179	G:19
133	Related Electronic conduct	Ca3	72422018	Ca3_72422018	4.4423e-06	5.35239	intergenic	Cotton_A_10723	-	disease resistance protein (TIR-NBS-LRR class), putative	7802	IPR002182; NB-ARC	Cotton_A_10722	-	38705	-	A/G	-:17	A:179	G:19
134	Related Electronic conduct	Ca3	72404106	Ca3_72404106	4.43421e-06	5.35318	intergenic	Cotton_A_10725	-	-	20517	-	Cotton_A_10724	-	4332	-	T/C	-:5	T:189	Y:21
135	Related Electronic conduct	Ca3	72401763	Ca3_72401763	4.40096e-06	5.35645	intergenic	Cotton_A_10725	-	-	18174	-	Cotton_A_10724	-	6675	-	T/G	-:80	T:120	G:15
136	Related Electronic conduct	Ca3	72068899	Ca3_72068899	4.36952e-06	5.35957	intergenic	Cotton_A_10729	-	disease resistance protein (TIR-NBS-LRR class), putative	1386	IPR000767; Disease resistance protein	Cotton_A_10728	-	74184	IPR001611; Leucine-rich repeat	A/T	A:136	-:57	W:1	T:21
137	Related Electronic conduct	Ca3	72342227	Ca3_72342227	4.35464e-06	5.36105	intergenic	Cotton_A_10726	-	Terpenoid cyclases/Protein prenyltransferases superfamily protein	20837	IPR001906; Terpene synthase-like	Cotton_A_10725	-	40664	-	A/G	-:12	A:184	R:1	G:18
138	Related Electronic conduct	Ca3	72342228	Ca3_72342228	4.35464e-06	5.36105	intergenic	Cotton_A_10726	-	Terpenoid cyclases/Protein prenyltransferases superfamily protein	20838	IPR001906; Terpene synthase-like	Cotton_A_10725	-	40663	-	T/C	-:12	T:184	C:18	Y:1
139	Related Electronic conduct	Ca3	72269262	Ca3_72269262	4.31999e-06	5.36452	intergenic	Cotton_A_10728	-	Disease resistance protein (TIR-NBS-LRR class) family	124410	IPR001611; Leucine-rich repeat	Cotton_A_10727	-	18168	-	G/A	-:18	A:15	R:2	G:180
140	Related Electronic conduct	Ca3	72293702	Ca3_72293702	4.31753e-06	5.36476	intergenic	Cotton_A_10727	-	-	5964	-	Cotton_A_10726	-	19988	IPR001906; Terpene synthase-like	A/T	-:13	A:179	W:3	T:20
141	Related Electronic conduct	Ca3	23857932	Ca3_23857932	4.29637e-06	5.3669	intergenic	Cotton_A_26463	-	Tetratricopeptide repeat (TPR)-like superfamily protein	48211	IPR001623; Heat shock protein DnaJ, N-terminal	Cotton_A_26462	-	4579	-	C/A	A:3	-:51	M:26	C:135
142	Related Electronic conduct	Ca3	72435362	Ca3_72435362	4.27019e-06	5.36955	intergenic	Cotton_A_10723	-	disease resistance protein (TIR-NBS-LRR class), putative	21146	IPR002182; NB-ARC	Cotton_A_10722	-	25361	-	A/G	-:15	A:178	R:2	G:20
143	Related Electronic conduct	Ca3	72251733	Ca3_72251733	4.22242e-06	5.37444	intergenic	Cotton_A_10728	-	Disease resistance protein (TIR-NBS-LRR class) family	106881	IPR001611; Leucine-rich repeat	Cotton_A_10727	-	35697	-	G/A	-:20	A:20	R:4	G:171
144	Related Electronic conduct	Ca3	72351724	Ca3_72351724	4.20318e-06	5.37642	intergenic	Cotton_A_10726	-	Terpenoid cyclases/Protein prenyltransferases superfamily protein	30334	IPR001906; Terpene synthase-like	Cotton_A_10725	-	31167	-	C/T	-:3	T:19	C:192	Y:1
145	Related Electronic conduct	Ca3	72096910	Ca3_72096910	4.18925e-06	5.37786	intergenic	Cotton_A_10729	-	disease resistance protein (TIR-NBS-LRR class), putative	29397	IPR000767; Disease resistance protein	Cotton_A_10728	-	46173	IPR001611; Leucine-rich repeat	T/G	-:95	T:102	K:1	G:17
146	Related Electronic conduct	Ca3	72146577	Ca3_72146577	4.13782e-06	5.38323	intergenic	Cotton_A_10728	-	Disease resistance protein (TIR-NBS-LRR class) family	1725	IPR001611; Leucine-rich repeat	Cotton_A_10727	-	140853	-	A/T	-:23	A:174	W:2	T:16
147	Related Electronic conduct	Ca3	18812764	Ca3_18812764	4.13614e-06	5.38341	intergenic	Cotton_A_30968	ATAMT1;2, AMT1;2	ammonium transporter 1;2	151760	IPR001905; Ammonium transporter	Cotton_A_38712	ATNRT1:2, NTL1, NRT1:2	575959	IPR000109; Oligopeptide transporter	G/A	-:94	A:13	G:108
148	Related Electronic conduct	Ca3	72450376	Ca3_72450376	4.11307e-06	5.38583	intergenic	Cotton_A_10723	-	disease resistance protein (TIR-NBS-LRR class), putative	36160	IPR002182; NB-ARC	Cotton_A_10722	-	10347	-	C/G	-:15	C:182	G:18
149	Related Electronic conduct	Ca3	72396316	Ca3_72396316	4.10164e-06	5.38704	intergenic	Cotton_A_10725	-	-	12727	-	Cotton_A_10724	-	12122	-	C/T	-:17	C:178	Y:20
150	Related Electronic conduct	Ca3	72269263	Ca3_72269263	4.09255e-06	5.38801	intergenic	Cotton_A_10728	-	Disease resistance protein (TIR-NBS-LRR class) family	124411	IPR001611; Leucine-rich repeat	Cotton_A_10727	-	18167	-	G/T	-:17	T:15	K:2	G:181
151	Related Electronic conduct	Ca3	72248792	Ca3_72248792	4.05491e-06	5.39202	intergenic	Cotton_A_10728	-	Disease resistance protein (TIR-NBS-LRR class) family	103940	IPR001611; Leucine-rich repeat	Cotton_A_10727	-	38638	-	G/A	A:20	-:13	R:5	G:177
152	Related Electronic conduct	Ca3	72283953	Ca3_72283953	3.97201e-06	5.40099	intergenic	Cotton_A_10728	-	Disease resistance protein (TIR-NBS-LRR class) family	139101	IPR001611; Leucine-rich repeat	Cotton_A_10727	-	3477	-	T/C	-:72	T:133	C:10
153	Related Electronic conduct	Ca3	125355484	Ca3_125355484	3.90471e-06	5.40841	intergenic	Cotton_A_40555	CIPK9, SnRK3.12, PKS6	CBL-interacting protein kinase 9	28260	IPR000719; Protein kinase, catalytic domain	Cotton_A_09223	-	64879	-	T/G	-:20	T:178	K:1	G:16
154	Related Electronic conduct	Ca3	72402371	Ca3_72402371	3.89989e-06	5.40895	intergenic	Cotton_A_10725	-	-	18782	-	Cotton_A_10724	-	6067	-	T/G	-:25	T:172	G:18
155	Related Electronic conduct	Ca3	72344287	Ca3_72344287	3.8649e-06	5.41286	intergenic	Cotton_A_10726	-	Terpenoid cyclases/Protein prenyltransferases superfamily protein	22897	IPR001906; Terpene synthase-like	Cotton_A_10725	-	38604	-	C/T	-:5	T:3	C:187	Y:20
156	Related Electronic conduct	Ca3	72097506	Ca3_72097506	3.81798e-06	5.41817	intergenic	Cotton_A_10729	-	disease resistance protein (TIR-NBS-LRR class), putative	29993	IPR000767; Disease resistance protein	Cotton_A_10728	-	45577	IPR001611; Leucine-rich repeat	C/G	S:2	-:17	C:176	G:20
157	Related Electronic conduct	Ca3	72344276	Ca3_72344276	3.76568e-06	5.42416	intergenic	Cotton_A_10726	-	Terpenoid cyclases/Protein prenyltransferases superfamily protein	22886	IPR001906; Terpene synthase-like	Cotton_A_10725	-	38615	-	C/T	-:6	T:3	C:186	Y:20
158	Related Electronic conduct	Ca3	41379800	Ca3_41379800	3.6994e-06	5.43187	intergenic	Cotton_A_40583	ATST2A, ST2A	sulfotransferase 2A	45989	IPR000863; Sulfotransferase domain	Cotton_A_38954	RPT2a	102403	IPR003593; ATPase, AAA+ type, core	G/A	A:12	-:33	R:2	G:168
159	Related Electronic conduct	Ca3	72097501	Ca3_72097501	3.60253e-06	5.44339	intergenic	Cotton_A_10729	-	disease resistance protein (TIR-NBS-LRR class), putative	29988	IPR000767; Disease resistance protein	Cotton_A_10728	-	45582	IPR001611; Leucine-rich repeat	T/C	-:16	T:177	C:20	Y:2
160	Related Electronic conduct	Ca3	72245695	Ca3_72245695	3.5871e-06	5.44526	intergenic	Cotton_A_10728	-	Disease resistance protein (TIR-NBS-LRR class) family	100843	IPR001611; Leucine-rich repeat	Cotton_A_10727	-	41735	-	A/T	-:41	A:159	W:1	T:14
161	Related Electronic conduct	Ca3	72208608	Ca3_72208608	3.56391e-06	5.44807	intergenic	Cotton_A_10728	-	Disease resistance protein (TIR-NBS-LRR class) family	63756	IPR001611; Leucine-rich repeat	Cotton_A_10727	-	78822	-	C/G	-:16	C:186	G:13
162	Related Electronic conduct	Ca3	102228027	Ca3_102228027	3.5102e-06	5.45467	intergenic	Cotton_A_37401	-	ATPase, F1 complex, delta/epsilon subunit	171923	IPR020546; ATPase, F1 complex, delta/epsilon subunit, N-terminal	Cotton_A_37400	ATCSLE1, CSLE1	38077	IPR005150; Cellulose synthase	C/T	-:6	T:13	C:190	Y:6
163	Related Electronic conduct	Ca3	72401708	Ca3_72401708	3.50591e-06	5.4552	intergenic	Cotton_A_10725	-	-	18119	-	Cotton_A_10724	-	6730	-	G/T	-:96	T:14	K:1	G:104
164	Related Electronic conduct	Ca3	72348710	Ca3_72348710	3.48833e-06	5.45738	intergenic	Cotton_A_10726	-	Terpenoid cyclases/Protein prenyltransferases superfamily protein	27320	IPR001906; Terpene synthase-like	Cotton_A_10725	-	34181	-	A/T	-:5	A:189	W:1	T:20
165	Related Electronic conduct	Ca3	3712088	Ca3_3712088	3.47386e-06	5.45919	intergenic	Cotton_A_41017	-	-	143343	-	Cotton_A_38923	HIR1, ATHIR1	399129	IPR001107; Band 7 protein	C/T	-:39	T:15	C:159	Y:2
166	Related Electronic conduct	Ca3	44349911	Ca3_44349911	3.4379e-06	5.46371	intergenic	Cotton_A_39746	ATST2A, ST2A	sulfotransferase 2A	58309	IPR000863; Sulfotransferase domain	Cotton_A_29519	-	101714	-	G/C	S:3	-:14	C:15	G:183
167	Related Electronic conduct	Ca3	72448904	Ca3_72448904	3.35931e-06	5.47375	intergenic	Cotton_A_10723	-	disease resistance protein (TIR-NBS-LRR class), putative	34688	IPR002182; NB-ARC	Cotton_A_10722	-	11819	-	T/A	A:17	-:38	W:2	T:158
168	Related Electronic conduct	Ca3	72417144	Ca3_72417144	3.34707e-06	5.47534	intergenic	Cotton_A_10723	-	disease resistance protein (TIR-NBS-LRR class), putative	2928	IPR002182; NB-ARC	Cotton_A_10722	-	43579	-	G/A	-:23	R:20	G:172
169	Related Electronic conduct	Ca3	72246861	Ca3_72246861	3.34016e-06	5.47623	intergenic	Cotton_A_10728	-	Disease resistance protein (TIR-NBS-LRR class) family	102009	IPR001611; Leucine-rich repeat	Cotton_A_10727	-	40569	-	G/C	S:1	-:18	C:17	G:179
170	Related Electronic conduct	Ca3	72342260	Ca3_72342260	3.3331e-06	5.47715	intergenic	Cotton_A_10726	-	Terpenoid cyclases/Protein prenyltransferases superfamily protein	20870	IPR001906; Terpene synthase-like	Cotton_A_10725	-	40631	-	A/T	-:12	A:184	T:19
171	Related Electronic conduct	Ca3	72448779	Ca3_72448779	3.32944e-06	5.47763	intergenic	Cotton_A_10723	-	disease resistance protein (TIR-NBS-LRR class), putative	34563	IPR002182; NB-ARC	Cotton_A_10722	-	11944	-	T/A	A:17	-:25	W:1	T:172
172	Related Electronic conduct	Ca3	72097543	Ca3_72097543	3.32775e-06	5.47785	intergenic	Cotton_A_10729	-	disease resistance protein (TIR-NBS-LRR class), putative	30030	IPR000767; Disease resistance protein	Cotton_A_10728	-	45540	IPR001611; Leucine-rich repeat	A/C	-:21	A:174	M:2	C:18
173	Related Electronic conduct	Ca3	72310952	Ca3_72310952	3.32076e-06	5.47876	intergenic	Cotton_A_10727	-	-	23214	-	Cotton_A_10726	-	2738	IPR001906; Terpene synthase-like	A/G	-:22	A:173	R:9	G:11
174	Related Electronic conduct	Ca3	72096908	Ca3_72096908	3.28566e-06	5.48338	intergenic	Cotton_A_10729	-	disease resistance protein (TIR-NBS-LRR class), putative	29395	IPR000767; Disease resistance protein	Cotton_A_10728	-	46175	IPR001611; Leucine-rich repeat	A/T	A:103	-:94	W:1	T:17
175	Related Electronic conduct	Ca3	72391324	Ca3_72391324	3.25747e-06	5.48712	intergenic	Cotton_A_10725	-	-	7735	-	Cotton_A_10724	-	17114	-	C/T	-:3	T:4	C:192	Y:16
176	Related Electronic conduct	Ca3	97318103	Ca3_97318103	3.21792e-06	5.49242	intergenic	Cotton_A_22763	-	unknown protein; Has 64 Blast hits to 64 proteins in 11 species: Archae - 0; Bacteria - 0; Metazoa - 0; Fungi - 0; Plants - 64; Viruses - 0; Other Eukaryotes - 0 (source: NCBI BLink).	92346	-	Cotton_A_30560	TUA6	46420	IPR000217; Tubulin	C/T	-:11	T:11	C:192	Y:1
177	Related Electronic conduct	Ca3	72068903	Ca3_72068903	3.21732e-06	5.49251	intergenic	Cotton_A_10729	-	disease resistance protein (TIR-NBS-LRR class), putative	1390	IPR000767; Disease resistance protein	Cotton_A_10728	-	74180	IPR001611; Leucine-rich repeat	T/A	A:20	-:57	W:1	T:137
178	Related Electronic conduct	Ca3	72310960	Ca3_72310960	3.19851e-06	5.49505	intergenic	Cotton_A_10727	-	-	23222	-	Cotton_A_10726	-	2730	IPR001906; Terpene synthase-like	G/C	S:9	-:19	C:11	G:176
179	Related Electronic conduct	Ca3	72146669	Ca3_72146669	3.16419e-06	5.49974	intergenic	Cotton_A_10728	-	Disease resistance protein (TIR-NBS-LRR class) family	1817	IPR001611; Leucine-rich repeat	Cotton_A_10727	-	140761	-	C/G	S:1	-:42	C:160	G:12
180	Related Electronic conduct	Ca3	72246855	Ca3_72246855	3.09325e-06	5.50958	intergenic	Cotton_A_10728	-	Disease resistance protein (TIR-NBS-LRR class) family	102003	IPR001611; Leucine-rich repeat	Cotton_A_10727	-	40575	-	C/T	-:20	T:17	C:177	Y:1
181	Related Electronic conduct	Ca3	72362552	Ca3_72362552	2.96601e-06	5.52783	intergenic	Cotton_A_10726	-	Terpenoid cyclases/Protein prenyltransferases superfamily protein	41162	IPR001906; Terpene synthase-like	Cotton_A_10725	-	20339	-	A/G	-:6	A:189	R:1	G:19
182	Related Electronic conduct	Ca3	72404167	Ca3_72404167	2.96599e-06	5.52783	intergenic	Cotton_A_10725	-	-	20578	-	Cotton_A_10724	-	4271	-	C/T	-:4	T:4	C:188	Y:19
183	Related Electronic conduct	Ca3	72283970	Ca3_72283970	2.90708e-06	5.53654	intergenic	Cotton_A_10728	-	Disease resistance protein (TIR-NBS-LRR class) family	139118	IPR001611; Leucine-rich repeat	Cotton_A_10727	-	3460	-	T/A	A:10	-:72	T:133
184	Related Electronic conduct	Ca3	72434051	Ca3_72434051	2.8808e-06	5.54049	intergenic	Cotton_A_10723	-	disease resistance protein (TIR-NBS-LRR class), putative	19835	IPR002182; NB-ARC	Cotton_A_10722	-	26672	-	A/C	-:33	A:164	C:18
185	Related Electronic conduct	Ca3	72149271	Ca3_72149271	2.77249e-06	5.55713	intergenic	Cotton_A_10728	-	Disease resistance protein (TIR-NBS-LRR class) family	4419	IPR001611; Leucine-rich repeat	Cotton_A_10727	-	138159	-	G/T	-:25	T:11	K:1	G:178
186	Related Electronic conduct	Ca3	72149272	Ca3_72149272	2.77249e-06	5.55713	intergenic	Cotton_A_10728	-	Disease resistance protein (TIR-NBS-LRR class) family	4420	IPR001611; Leucine-rich repeat	Cotton_A_10727	-	138158	-	G/A	-:25	A:11	R:1	G:178
187	Related Electronic conduct	Ca3	72131277	Ca3_72131277	2.74396e-06	5.56162	intergenic	Cotton_A_10729	-	disease resistance protein (TIR-NBS-LRR class), putative	63764	IPR000767; Disease resistance protein	Cotton_A_10728	-	11806	IPR001611; Leucine-rich repeat	G/T	-:13	T:20	K:2	G:180
188	Related Electronic conduct	Ca3	72131270	Ca3_72131270	2.72955e-06	5.56391	intergenic	Cotton_A_10729	-	disease resistance protein (TIR-NBS-LRR class), putative	63757	IPR000767; Disease resistance protein	Cotton_A_10728	-	11813	IPR001611; Leucine-rich repeat	T/A	-:12	A:20	W:2	T:181
189	Related Electronic conduct	Ca3	72203487	Ca3_72203487	2.70055e-06	5.56855	intergenic	Cotton_A_10728	-	Disease resistance protein (TIR-NBS-LRR class) family	58635	IPR001611; Leucine-rich repeat	Cotton_A_10727	-	83943	-	G/T	-:58	T:10	K:1	G:146
190	Related Electronic conduct	Ca3	72343873	Ca3_72343873	2.69194e-06	5.56994	intergenic	Cotton_A_10726	-	Terpenoid cyclases/Protein prenyltransferases superfamily protein	22483	IPR001906; Terpene synthase-like	Cotton_A_10725	-	39018	-	T/C	-:16	T:177	C:18	Y:4
191	Related Electronic conduct	Ca3	72203488	Ca3_72203488	2.62906e-06	5.5802	intergenic	Cotton_A_10728	-	Disease resistance protein (TIR-NBS-LRR class) family	58636	IPR001611; Leucine-rich repeat	Cotton_A_10727	-	83942	-	A/G	-:56	A:148	R:1	G:10
192	Related Electronic conduct	Ca3	72449300	Ca3_72449300	2.59111e-06	5.58651	intergenic	Cotton_A_10723	-	disease resistance protein (TIR-NBS-LRR class), putative	35084	IPR002182; NB-ARC	Cotton_A_10722	-	11423	-	G/A	-:51	A:19	R:2	G:143
193	Related Electronic conduct	Ca3	72363534	Ca3_72363534	2.40355e-06	5.61915	intergenic	Cotton_A_10726	-	Terpenoid cyclases/Protein prenyltransferases superfamily protein	42144	IPR001906; Terpene synthase-like	Cotton_A_10725	-	19357	-	T/C	-:8	T:188	C:18	Y:1
194	Related Electronic conduct	Ca3	101708655	Ca3_101708655	2.39297e-06	5.62106	intergenic	Cotton_A_31507	RPL16A	ribosomal protein large subunit 16A	111192	IPR002132; Ribosomal protein L5	Cotton_A_37403	-	192740	-	T/G	-:28	T:169	K:2	G:16
195	Related Electronic conduct	Ca3	72345185	Ca3_72345185	2.39222e-06	5.6212	intergenic	Cotton_A_10726	-	Terpenoid cyclases/Protein prenyltransferases superfamily protein	23795	IPR001906; Terpene synthase-like	Cotton_A_10725	-	37706	-	T/G	-:6	T:189	K:1	G:19
196	Related Electronic conduct	Ca3	72345188	Ca3_72345188	2.381e-06	5.62324	intergenic	Cotton_A_10726	-	Terpenoid cyclases/Protein prenyltransferases superfamily protein	23798	IPR001906; Terpene synthase-like	Cotton_A_10725	-	37703	-	T/C	-:5	T:190	C:19	Y:1
197	Related Electronic conduct	Ca3	72342203	Ca3_72342203	2.36415e-06	5.62633	intergenic	Cotton_A_10726	-	Terpenoid cyclases/Protein prenyltransferases superfamily protein	20813	IPR001906; Terpene synthase-like	Cotton_A_10725	-	40688	-	C/A	-:10	A:17	M:1	C:187
198	Related Electronic conduct	Ca3	72266754	Ca3_72266754	2.36126e-06	5.62686	intergenic	Cotton_A_10728	-	Disease resistance protein (TIR-NBS-LRR class) family	121902	IPR001611; Leucine-rich repeat	Cotton_A_10727	-	20676	-	T/C	-:18	T:179	C:16	Y:2
199	Related Electronic conduct	Ca3	72266755	Ca3_72266755	2.36126e-06	5.62686	intergenic	Cotton_A_10728	-	Disease resistance protein (TIR-NBS-LRR class) family	121903	IPR001611; Leucine-rich repeat	Cotton_A_10727	-	20675	-	T/C	-:18	T:179	C:16	Y:2
200	Related Electronic conduct	Ca3	72461186	Ca3_72461186	2.30277e-06	5.63775	intronic	Cotton_A_10722	-	-		-	-	-			A/G	-:72	A:130	G:13
201	Related Electronic conduct	Ca3	58289804	Ca3_58289804	2.26504e-06	5.64492	intergenic	Cotton_A_30468	TUA5	tubulin alpha-5	8756	IPR000217; Tubulin	Cotton_A_30467	CSD3	25106	IPR001424; Superoxide dismutase, copper/zinc binding	C/T	-:21	T:16	C:175	Y:3
202	Related Electronic conduct	Ca3	72203312	Ca3_72203312	2.15196e-06	5.66717	intergenic	Cotton_A_10728	-	Disease resistance protein (TIR-NBS-LRR class) family	58460	IPR001611; Leucine-rich repeat	Cotton_A_10727	-	84118	-	A/G	-:43	A:155	R:1	G:16
203	Related Electronic conduct	Ca3	72403796	Ca3_72403796	2.13929e-06	5.66973	intergenic	Cotton_A_10725	-	-	20207	-	Cotton_A_10724	-	4642	-	T/G	-:11	T:182	K:15	G:7
204	Related Electronic conduct	Ca3	72351458	Ca3_72351458	2.13862e-06	5.66987	intergenic	Cotton_A_10726	-	Terpenoid cyclases/Protein prenyltransferases superfamily protein	30068	IPR001906; Terpene synthase-like	Cotton_A_10725	-	31433	-	C/G	-:3	S:4	C:190	G:18
205	Related Electronic conduct	Ca3	72422248	Ca3_72422248	2.09515e-06	5.67878	intergenic	Cotton_A_10723	-	disease resistance protein (TIR-NBS-LRR class), putative	8032	IPR002182; NB-ARC	Cotton_A_10722	-	38475	-	A/G	-:14	A:180	R:4	G:17
206	Related Electronic conduct	Ca3	72123258	Ca3_72123258	2.07724e-06	5.68251	intergenic	Cotton_A_10729	-	disease resistance protein (TIR-NBS-LRR class), putative	55745	IPR000767; Disease resistance protein	Cotton_A_10728	-	19825	IPR001611; Leucine-rich repeat	G/C	S:2	-:51	C:16	G:146
207	Related Electronic conduct	Ca3	72210478	Ca3_72210478	2.01567e-06	5.69558	intergenic	Cotton_A_10728	-	Disease resistance protein (TIR-NBS-LRR class) family	65626	IPR001611; Leucine-rich repeat	Cotton_A_10727	-	76952	-	A/G	-:18	A:178	R:3	G:16
208	Related Electronic conduct	Ca3	72181927	Ca3_72181927	1.94648e-06	5.71075	intergenic	Cotton_A_10728	-	Disease resistance protein (TIR-NBS-LRR class) family	37075	IPR001611; Leucine-rich repeat	Cotton_A_10727	-	105503	-	G/T	-:23	T:15	K:1	G:176
209	Related Electronic conduct	Ca3	72338408	Ca3_72338408	1.87171e-06	5.72776	intergenic	Cotton_A_10726	-	Terpenoid cyclases/Protein prenyltransferases superfamily protein	17018	IPR001906; Terpene synthase-like	Cotton_A_10725	-	44483	-	T/C	-:46	T:147	C:19	Y:3
210	Related Electronic conduct	Ca3	72587747	Ca3_72587747	1.81715e-06	5.74061	intergenic	Cotton_A_10717	-	-	29389	-	Cotton_A_10716	-	42795	IPR006553; Leucine-rich repeat, cysteine-containing subtype	A/T	-:67	A:132	W:16
211	Related Electronic conduct	Ca3	72181901	Ca3_72181901	1.79171e-06	5.74673	intergenic	Cotton_A_10728	-	Disease resistance protein (TIR-NBS-LRR class) family	37049	IPR001611; Leucine-rich repeat	Cotton_A_10727	-	105529	-	T/C	-:18	T:181	C:15	Y:1
212	Related Electronic conduct	Ca3	72208714	Ca3_72208714	1.73925e-06	5.75964	intergenic	Cotton_A_10728	-	Disease resistance protein (TIR-NBS-LRR class) family	63862	IPR001611; Leucine-rich repeat	Cotton_A_10727	-	78716	-	C/T	-:9	T:20	C:186
213	Related Electronic conduct	Ca3	72239695	Ca3_72239695	1.73023e-06	5.7619	intergenic	Cotton_A_10728	-	Disease resistance protein (TIR-NBS-LRR class) family	94843	IPR001611; Leucine-rich repeat	Cotton_A_10727	-	47735	-	T/C	-:21	T:176	C:6	Y:12
214	Related Electronic conduct	Ca3	72082901	Ca3_72082901	1.71286e-06	5.76628	intergenic	Cotton_A_10729	-	disease resistance protein (TIR-NBS-LRR class), putative	15388	IPR000767; Disease resistance protein	Cotton_A_10728	-	60182	IPR001611; Leucine-rich repeat	T/A	-:37	A:13	W:1	T:164
215	Related Electronic conduct	Ca3	72292906	Ca3_72292906	1.64103e-06	5.78488	intergenic	Cotton_A_10727	-	-	5168	-	Cotton_A_10726	-	20784	IPR001906; Terpene synthase-like	T/C	-:6	T:189	C:19	Y:1
216	Related Electronic conduct	Ca3	72292907	Ca3_72292907	1.64103e-06	5.78488	intergenic	Cotton_A_10727	-	-	5169	-	Cotton_A_10726	-	20783	IPR001906; Terpene synthase-like	G/A	A:19	-:6	R:1	G:189
217	Related Electronic conduct	Ca3	72363312	Ca3_72363312	1.63882e-06	5.78547	intergenic	Cotton_A_10726	-	Terpenoid cyclases/Protein prenyltransferases superfamily protein	41922	IPR001906; Terpene synthase-like	Cotton_A_10725	-	19579	-	A/G	-:11	A:184	R:1	G:19
218	Related Electronic conduct	Ca3	72246008	Ca3_72246008	1.62423e-06	5.78935	intergenic	Cotton_A_10728	-	Disease resistance protein (TIR-NBS-LRR class) family	101156	IPR001611; Leucine-rich repeat	Cotton_A_10727	-	41422	-	T/G	-:24	T:171	K:4	G:16
219	Related Electronic conduct	Ca3	72445621	Ca3_72445621	1.5659e-06	5.80523	intergenic	Cotton_A_10723	-	disease resistance protein (TIR-NBS-LRR class), putative	31405	IPR002182; NB-ARC	Cotton_A_10722	-	15102	-	C/T	-:20	T:11	C:183	Y:1
220	Related Electronic conduct	Ca3	72082907	Ca3_72082907	1.542e-06	5.81192	intergenic	Cotton_A_10729	-	disease resistance protein (TIR-NBS-LRR class), putative	15394	IPR000767; Disease resistance protein	Cotton_A_10728	-	60176	IPR001611; Leucine-rich repeat	A/G	-:38	A:163	R:1	G:13
221	Related Electronic conduct	Ca3	72331676	Ca3_72331676	1.53511e-06	5.81386	intergenic	Cotton_A_10726	-	Terpenoid cyclases/Protein prenyltransferases superfamily protein	10286	IPR001906; Terpene synthase-like	Cotton_A_10725	-	51215	-	A/G	-:15	A:178	R:14	G:8
222	Related Electronic conduct	Ca3	72268218	Ca3_72268218	1.50851e-06	5.82145	intergenic	Cotton_A_10728	-	Disease resistance protein (TIR-NBS-LRR class) family	123366	IPR001611; Leucine-rich repeat	Cotton_A_10727	-	19212	-	C/T	-:9	T:18	C:186	Y:2
223	Related Electronic conduct	Ca3	72347584	Ca3_72347584	1.49072e-06	5.82661	intergenic	Cotton_A_10726	-	Terpenoid cyclases/Protein prenyltransferases superfamily protein	26194	IPR001906; Terpene synthase-like	Cotton_A_10725	-	35307	-	A/G	-:17	A:179	G:19
224	Related Electronic conduct	Ca3	72274435	Ca3_72274435	1.48958e-06	5.82693	intergenic	Cotton_A_10728	-	Disease resistance protein (TIR-NBS-LRR class) family	129583	IPR001611; Leucine-rich repeat	Cotton_A_10727	-	12995	-	G/A	-:19	A:9	R:2	G:185
225	Related Electronic conduct	Ca3	72274436	Ca3_72274436	1.48958e-06	5.82693	intergenic	Cotton_A_10728	-	Disease resistance protein (TIR-NBS-LRR class) family	129584	IPR001611; Leucine-rich repeat	Cotton_A_10727	-	12994	-	C/T	-:19	T:9	C:185	Y:2
226	Related Electronic conduct	Ca3	101985199	Ca3_101985199	1.42927e-06	5.84489	intergenic	Cotton_A_37402	-	-	82510	-	Cotton_A_37401	-	69569	IPR020546; ATPase, F1 complex, delta/epsilon subunit, N-terminal	A/T	-:23	A:175	W:1	T:16
227	Related Electronic conduct	Ca3	72320816	Ca3_72320816	1.39546e-06	5.85528	intronic	Cotton_A_10726	-	Terpenoid cyclases/Protein prenyltransferases superfamily protein		IPR001906; Terpene synthase-like	-	-			G/A	-:1	A:1	R:28	G:185
228	Related Electronic conduct	Ca3	72366573	Ca3_72366573	1.39515e-06	5.85538	intergenic	Cotton_A_10726	-	Terpenoid cyclases/Protein prenyltransferases superfamily protein	45183	IPR001906; Terpene synthase-like	Cotton_A_10725	-	16318	-	T/C	-:73	T:127	C:11	Y:4
229	Related Electronic conduct	Ca3	72433993	Ca3_72433993	1.30874e-06	5.88315	intergenic	Cotton_A_10723	-	disease resistance protein (TIR-NBS-LRR class), putative	19777	IPR002182; NB-ARC	Cotton_A_10722	-	26730	-	A/G	-:41	A:155	R:1	G:18
230	Related Electronic conduct	Ca3	72262081	Ca3_72262081	1.30723e-06	5.88365	intergenic	Cotton_A_10728	-	Disease resistance protein (TIR-NBS-LRR class) family	117229	IPR001611; Leucine-rich repeat	Cotton_A_10727	-	25349	-	C/T	-:57	T:14	C:143	Y:1
231	Related Electronic conduct	Ca3	72293376	Ca3_72293376	1.2857e-06	5.89086	intergenic	Cotton_A_10727	-	-	5638	-	Cotton_A_10726	-	20314	IPR001906; Terpene synthase-like	A/G	-:17	A:181	R:3	G:14
232	Related Electronic conduct	Ca3	71932354	Ca3_71932354	1.22837e-06	5.91067	intergenic	Cotton_A_10736	-	Disease resistance protein (TIR-NBS-LRR class) family	61460	-	Cotton_A_10735	-	62788	-	A/T	-:14	A:177	T:6	W:18
233	Related Electronic conduct	Ca3	72433999	Ca3_72433999	1.22308e-06	5.91254	intergenic	Cotton_A_10723	-	disease resistance protein (TIR-NBS-LRR class), putative	19783	IPR002182; NB-ARC	Cotton_A_10722	-	26724	-	A/T	-:48	A:148	W:1	T:18
234	Related Electronic conduct	Ca3	72503491	Ca3_72503491	1.22022e-06	5.91356	intergenic	Cotton_A_10722	-	-	42182	-	Cotton_A_10721	-	5128	IPR002110; Ankyrin repeat	G/A	A:17	-:81	G:117
235	Related Electronic conduct	Ca3	72208205	Ca3_72208205	1.14616e-06	5.94075	intergenic	Cotton_A_10728	-	Disease resistance protein (TIR-NBS-LRR class) family	63353	IPR001611; Leucine-rich repeat	Cotton_A_10727	-	79225	-	T/C	-:15	T:187	C:12	Y:1
236	Related Electronic conduct	Ca3	72389589	Ca3_72389589	1.08697e-06	5.96378	intergenic	Cotton_A_10725	-	-	6000	-	Cotton_A_10724	-	18849	-	A/G	-:98	A:101	R:2	G:14
237	Related Electronic conduct	Ca3	72403027	Ca3_72403027	8.75538e-07	6.05773	intergenic	Cotton_A_10725	-	-	19438	-	Cotton_A_10724	-	5411	-	G/A	-:9	A:17	R:3	G:186
238	Related Electronic conduct	Ca3	72266796	Ca3_72266796	8.42097e-07	6.07464	intergenic	Cotton_A_10728	-	Disease resistance protein (TIR-NBS-LRR class) family	121944	IPR001611; Leucine-rich repeat	Cotton_A_10727	-	20634	-	G/A	A:13	-:21	R:2	G:179
239	Related Electronic conduct	Ca3	72395732	Ca3_72395732	8.15617e-07	6.08851	intergenic	Cotton_A_10725	-	-	12143	-	Cotton_A_10724	-	12706	-	T/C	-:39	T:161	C:15
240	Related Electronic conduct	Ca3	72401797	Ca3_72401797	7.57129e-07	6.12083	intergenic	Cotton_A_10725	-	-	18208	-	Cotton_A_10724	-	6641	-	C/T	-:69	T:12	C:131	Y:3
241	Related Electronic conduct	Ca3	72503396	Ca3_72503396	7.50274e-07	6.12478	intergenic	Cotton_A_10722	-	-	42087	-	Cotton_A_10721	-	5223	IPR002110; Ankyrin repeat	T/C	-:41	T:159	C:15
242	Related Electronic conduct	Ca3	72149311	Ca3_72149311	7.37277e-07	6.13237	intergenic	Cotton_A_10728	-	Disease resistance protein (TIR-NBS-LRR class) family	4459	IPR001611; Leucine-rich repeat	Cotton_A_10727	-	138119	-	A/C	-:20	A:183	M:2	C:10
243	Related Electronic conduct	Ca3	72149297	Ca3_72149297	7.30052e-07	6.13665	intergenic	Cotton_A_10728	-	Disease resistance protein (TIR-NBS-LRR class) family	4445	IPR001611; Leucine-rich repeat	Cotton_A_10727	-	138133	-	C/T	-:21	T:10	C:182	Y:2
244	Related Electronic conduct	Ca3	72149300	Ca3_72149300	7.30052e-07	6.13665	intergenic	Cotton_A_10728	-	Disease resistance protein (TIR-NBS-LRR class) family	4448	IPR001611; Leucine-rich repeat	Cotton_A_10727	-	138130	-	C/A	-:21	A:10	M:2	C:182
245	Related Electronic conduct	Ca3	72291945	Ca3_72291945	6.37939e-07	6.19522	intergenic	Cotton_A_10727	-	-	4207	-	Cotton_A_10726	-	21745	IPR001906; Terpene synthase-like	C/T	-:13	T:18	C:180	Y:4
246	Related Electronic conduct	Ca3	72389580	Ca3_72389580	6.31973e-07	6.1993	intergenic	Cotton_A_10725	-	-	5991	-	Cotton_A_10724	-	18858	-	C/T	-:99	T:14	C:102
247	Related Electronic conduct	Ca3	72352337	Ca3_72352337	6.26461e-07	6.20311	intergenic	Cotton_A_10726	-	Terpenoid cyclases/Protein prenyltransferases superfamily protein	30947	IPR001906; Terpene synthase-like	Cotton_A_10725	-	30554	-	G/A	-:8	A:17	G:190
248	Related Electronic conduct	Ca3	72235624	Ca3_72235624	6.21319e-07	6.20669	intergenic	Cotton_A_10728	-	Disease resistance protein (TIR-NBS-LRR class) family	90772	IPR001611; Leucine-rich repeat	Cotton_A_10727	-	51806	-	G/T	-:12	T:11	K:1	G:191
249	Related Electronic conduct	Ca3	72434033	Ca3_72434033	6.12239e-07	6.21308	intergenic	Cotton_A_10723	-	disease resistance protein (TIR-NBS-LRR class), putative	19817	IPR002182; NB-ARC	Cotton_A_10722	-	26690	-	T/C	-:40	T:158	C:17
250	Related Electronic conduct	Ca3	72235630	Ca3_72235630	5.61806e-07	6.25041	intergenic	Cotton_A_10728	-	Disease resistance protein (TIR-NBS-LRR class) family	90778	IPR001611; Leucine-rich repeat	Cotton_A_10727	-	51800	-	G/A	-:14	A:11	R:1	G:189
251	Related Electronic conduct	Ca3	72348519	Ca3_72348519	4.84262e-07	6.31492	intergenic	Cotton_A_10726	-	Terpenoid cyclases/Protein prenyltransferases superfamily protein	27129	IPR001906; Terpene synthase-like	Cotton_A_10725	-	34372	-	C/T	-:37	T:15	C:163
252	Related Electronic conduct	Ca3	72291696	Ca3_72291696	4.73062e-07	6.32508	intergenic	Cotton_A_10727	-	-	3958	-	Cotton_A_10726	-	21994	IPR001906; Terpene synthase-like	G/T	-:23	T:11	K:1	G:180
253	Related Electronic conduct	Ca3	72503480	Ca3_72503480	4.71929e-07	6.32612	intergenic	Cotton_A_10722	-	-	42171	-	Cotton_A_10721	-	5139	IPR002110; Ankyrin repeat	T/C	-:72	T:126	C:17
254	Related Electronic conduct	Ca3	72144840	Ca3_72144840	4.69649e-07	6.32823	exonic	Cotton_A_10728	-	Disease resistance protein (TIR-NBS-LRR class) family	nonsynonymous	IPR001611; Leucine-rich repeat	-	-			A/T	-:43	A:160	W:1	T:11
255	Related Electronic conduct	Ca3	106499340	Ca3_106499340	4.54258e-07	6.3427	intergenic	Cotton_A_35230	-	Leucine-rich repeat protein kinase family protein	399894	IPR000719; Protein kinase, catalytic domain	Cotton_A_40803	R1, RNR1, CLS8, ATRNR1	375503	IPR000788; Ribonucleotide reductase large subunit, C-terminal	C/T	-:55	T:19	C:141
256	Related Electronic conduct	Ca3	72144850	Ca3_72144850	4.39741e-07	6.3568	exonic	Cotton_A_10728	-	Disease resistance protein (TIR-NBS-LRR class) family	nonsynonymous	IPR001611; Leucine-rich repeat	-	-			C/T	-:45	T:11	C:158	Y:1
257	Related Electronic conduct	Ca3	72503477	Ca3_72503477	4.1581e-07	6.38111	intergenic	Cotton_A_10722	-	-	42168	-	Cotton_A_10721	-	5142	IPR002110; Ankyrin repeat	C/A	A:17	-:70	C:128
258	Related Electronic conduct	Ca3	72144855	Ca3_72144855	4.13622e-07	6.3834	upstream	Cotton_A_10728	-	Disease resistance protein (TIR-NBS-LRR class) family		IPR001611; Leucine-rich repeat	-	-			T/G	-:44	T:159	K:1	G:11
259	Related Electronic conduct	Ca3	72324081	Ca3_72324081	3.96404e-07	6.40186	intergenic	Cotton_A_10726	-	Terpenoid cyclases/Protein prenyltransferases superfamily protein	2691	IPR001906; Terpene synthase-like	Cotton_A_10725	-	58810	-	T/C	-:74	T:127	C:13	Y:1
260	Related Electronic conduct	Ca3	72144448	Ca3_72144448	3.91443e-07	6.40733	exonic	Cotton_A_10728	-	Disease resistance protein (TIR-NBS-LRR class) family	synonymous	IPR001611; Leucine-rich repeat	-	-			G/A	A:11	-:20	R:1	G:183
261	Related Electronic conduct	Ca3	72447868	Ca3_72447868	3.80585e-07	6.41955	intergenic	Cotton_A_10723	-	disease resistance protein (TIR-NBS-LRR class), putative	33652	IPR002182; NB-ARC	Cotton_A_10722	-	12855	-	A/G	-:28	A:170	R:1	G:16
262	Related Electronic conduct	Ca3	72342930	Ca3_72342930	3.61136e-07	6.44233	intergenic	Cotton_A_10726	-	Terpenoid cyclases/Protein prenyltransferases superfamily protein	21540	IPR001906; Terpene synthase-like	Cotton_A_10725	-	39961	-	T/C	-:13	T:188	C:14
263	Related Electronic conduct	Ca3	72563411	Ca3_72563411	3.53547e-07	6.45155	intergenic	Cotton_A_10717	-	-	5053	-	Cotton_A_10716	-	67131	IPR006553; Leucine-rich repeat, cysteine-containing subtype	A/G	A:107	-:97	G:11
264	Related Electronic conduct	Ca3	72461910	Ca3_72461910	3.28967e-07	6.48285	upstream	Cotton_A_10722	-	-		-	-	-			A/C	-:59	A:140	M:14	C:2
265	Related Electronic conduct	Ca3	72403171	Ca3_72403171	3.05562e-07	6.5149	intergenic	Cotton_A_10725	-	-	19582	-	Cotton_A_10724	-	5267	-	G/C	S:17	-:5	C:3	G:190
266	Related Electronic conduct	Ca3	72505418	Ca3_72505418	3.03158e-07	6.51833	intergenic	Cotton_A_10722	-	-	44109	-	Cotton_A_10721	-	3201	IPR002110; Ankyrin repeat	A/G	-:66	A:135	R:2	G:12
267	Related Electronic conduct	Ca3	72389601	Ca3_72389601	2.89456e-07	6.53842	intergenic	Cotton_A_10725	-	-	6012	-	Cotton_A_10724	-	18837	-	C/T	-:94	T:15	C:106
268	Related Electronic conduct	Ca3	72266789	Ca3_72266789	2.23147e-07	6.65141	intergenic	Cotton_A_10728	-	Disease resistance protein (TIR-NBS-LRR class) family	121937	IPR001611; Leucine-rich repeat	Cotton_A_10727	-	20641	-	G/T	-:20	T:14	K:2	G:179
269	Related Electronic conduct	Ca3	72461058	Ca3_72461058	2.13422e-07	6.67076	intronic	Cotton_A_10722	-	-		-	-	-			C/T	-:67	T:13	C:133	Y:2
270	Related Electronic conduct	Ca3	58362854	Ca3_58362854	1.92579e-07	6.71539	intergenic	Cotton_A_30466	ATCSLE1, CSLE1	cellulose synthase like E1	15191	IPR005150; Cellulose synthase	Cotton_A_39721	-	175427	IPR002528; Multi antimicrobial extrusion protein	C/A	-:17	A:14	M:3	C:181
271	Related Electronic conduct	Ca3	72252241	Ca3_72252241	1.85848e-07	6.73084	intergenic	Cotton_A_10728	-	Disease resistance protein (TIR-NBS-LRR class) family	107389	IPR001611; Leucine-rich repeat	Cotton_A_10727	-	35189	-	A/G	-:54	A:149	R:1	G:11
272	Related Electronic conduct	Ca3	72348527	Ca3_72348527	1.82162e-07	6.73954	intergenic	Cotton_A_10726	-	Terpenoid cyclases/Protein prenyltransferases superfamily protein	27137	IPR001906; Terpene synthase-like	Cotton_A_10725	-	34364	-	C/T	-:10	T:13	C:192
273	Related Electronic conduct	Ca3	72206989	Ca3_72206989	1.80529e-07	6.74345	intergenic	Cotton_A_10728	-	Disease resistance protein (TIR-NBS-LRR class) family	62137	IPR001611; Leucine-rich repeat	Cotton_A_10727	-	80441	-	T/C	-:14	T:184	C:14	Y:3
274	Related Electronic conduct	Ca3	72246041	Ca3_72246041	1.68839e-07	6.77253	intergenic	Cotton_A_10728	-	Disease resistance protein (TIR-NBS-LRR class) family	101189	IPR001611; Leucine-rich repeat	Cotton_A_10727	-	41389	-	G/A	A:8	-:33	R:4	G:170
275	Related Electronic conduct	Ca3	72274384	Ca3_72274384	1.57268e-07	6.80336	intergenic	Cotton_A_10728	-	Disease resistance protein (TIR-NBS-LRR class) family	129532	IPR001611; Leucine-rich repeat	Cotton_A_10727	-	13046	-	G/A	A:10	-:19	R:2	G:184
276	Related Electronic conduct	Ca3	72274385	Ca3_72274385	1.57268e-07	6.80336	intergenic	Cotton_A_10728	-	Disease resistance protein (TIR-NBS-LRR class) family	129533	IPR001611; Leucine-rich repeat	Cotton_A_10727	-	13045	-	A/T	-:19	A:184	T:10	W:2
277	Related Electronic conduct	Ca3	72394450	Ca3_72394450	1.33689e-07	6.8739	intergenic	Cotton_A_10725	-	-	10861	-	Cotton_A_10724	-	13988	-	C/T	-:34	T:14	C:166	Y:1
278	Related Electronic conduct	Ca3	72403191	Ca3_72403191	1.23614e-07	6.90793	intergenic	Cotton_A_10725	-	-	19602	-	Cotton_A_10724	-	5247	-	G/C	-:3	S:15	C:4	G:193
279	Related Electronic conduct	Ca3	72432487	Ca3_72432487	1.18029e-07	6.92801	intergenic	Cotton_A_10723	-	disease resistance protein (TIR-NBS-LRR class), putative	18271	IPR002182; NB-ARC	Cotton_A_10722	-	28236	-	G/A	A:3	-:20	R:15	G:177
280	Related Electronic conduct	Ca3	72328378	Ca3_72328378	1.16756e-07	6.93272	intergenic	Cotton_A_10726	-	Terpenoid cyclases/Protein prenyltransferases superfamily protein	6988	IPR001906; Terpene synthase-like	Cotton_A_10725	-	54513	-	T/A	A:1	-:3	W:23	T:188
281	Related Electronic conduct	Ca3	72338569	Ca3_72338569	1.02544e-07	6.98909	intergenic	Cotton_A_10726	-	Terpenoid cyclases/Protein prenyltransferases superfamily protein	17179	IPR001906; Terpene synthase-like	Cotton_A_10725	-	44322	-	A/G	-:61	A:137	R:8	G:9
282	Related Electronic conduct	Ca3	72503410	Ca3_72503410	9.68664e-08	7.01383	intergenic	Cotton_A_10722	-	-	42101	-	Cotton_A_10721	-	5209	IPR002110; Ankyrin repeat	A/T	-:44	A:157	T:14
283	Related Electronic conduct	Ca3	72416015	Ca3_72416015	9.49653e-08	7.02243	intergenic	Cotton_A_10723	-	disease resistance protein (TIR-NBS-LRR class), putative	1799	IPR002182; NB-ARC	Cotton_A_10722	-	44708	-	C/G	-:71	S:16	C:126	G:2
284	Related Electronic conduct	Ca3	72203580	Ca3_72203580	9.44337e-08	7.02487	intergenic	Cotton_A_10728	-	Disease resistance protein (TIR-NBS-LRR class) family	58728	IPR001611; Leucine-rich repeat	Cotton_A_10727	-	83850	-	T/C	-:39	T:161	C:15
285	Related Electronic conduct	Ca3	72447627	Ca3_72447627	8.33491e-08	7.0791	intergenic	Cotton_A_10723	-	disease resistance protein (TIR-NBS-LRR class), putative	33411	IPR002182; NB-ARC	Cotton_A_10722	-	13096	-	G/T	-:32	T:12	K:1	G:170
286	Related Electronic conduct	Ca3	72447598	Ca3_72447598	6.60023e-08	7.18044	intergenic	Cotton_A_10723	-	disease resistance protein (TIR-NBS-LRR class), putative	33382	IPR002182; NB-ARC	Cotton_A_10722	-	13125	-	A/T	-:39	A:163	W:1	T:12
287	Related Electronic conduct	Ca3	72266810	Ca3_72266810	5.31336e-08	7.27463	intergenic	Cotton_A_10728	-	Disease resistance protein (TIR-NBS-LRR class) family	121958	IPR001611; Leucine-rich repeat	Cotton_A_10727	-	20620	-	A/G	-:25	A:179	R:1	G:10
288	Related Electronic conduct	Ca3	72412347	Ca3_72412347	4.98929e-08	7.30196	intergenic	Cotton_A_10724	-	Disease resistance protein (TIR-NBS-LRR class) family	2986	-	Cotton_A_10723	-	1234	IPR002182; NB-ARC	A/G	-:105	A:98	R:12
289	Related Electronic conduct	Ca3	72203446	Ca3_72203446	3.048e-08	7.51599	intergenic	Cotton_A_10728	-	Disease resistance protein (TIR-NBS-LRR class) family	58594	IPR001611; Leucine-rich repeat	Cotton_A_10727	-	83984	-	G/A	A:9	-:57	R:1	G:148
290	Related Electronic conduct	Ca3	72332777	Ca3_72332777	2.39686e-08	7.62036	intergenic	Cotton_A_10726	-	Terpenoid cyclases/Protein prenyltransferases superfamily protein	11387	IPR001906; Terpene synthase-like	Cotton_A_10725	-	50114	-	G/C	-:4	S:25	C:1	G:185
291	Related Electronic conduct	Ca3	72332785	Ca3_72332785	2.39686e-08	7.62036	intergenic	Cotton_A_10726	-	Terpenoid cyclases/Protein prenyltransferases superfamily protein	11395	IPR001906; Terpene synthase-like	Cotton_A_10725	-	50106	-	G/A	-:4	A:1	R:25	G:185
292	Related Electronic conduct	Ca3	72181873	Ca3_72181873	2.22903e-08	7.65188	intergenic	Cotton_A_10728	-	Disease resistance protein (TIR-NBS-LRR class) family	37021	IPR001611; Leucine-rich repeat	Cotton_A_10727	-	105557	-	C/T	-:24	T:11	C:180
293	Related Electronic conduct	Ca3	72324120	Ca3_72324120	1.76049e-08	7.75437	intergenic	Cotton_A_10726	-	Terpenoid cyclases/Protein prenyltransferases superfamily protein	2730	IPR001906; Terpene synthase-like	Cotton_A_10725	-	58771	-	T/A	-:92	A:11	W:1	T:111
294	Related Electronic conduct	Ca3	72260475	Ca3_72260475	1.42148e-08	7.84726	intergenic	Cotton_A_10728	-	Disease resistance protein (TIR-NBS-LRR class) family	115623	IPR001611; Leucine-rich repeat	Cotton_A_10727	-	26955	-	C/T	-:14	T:10	C:187	Y:4
295	Related Electronic conduct	Ca3	72303560	Ca3_72303560	9.87633e-09	8.0054	intergenic	Cotton_A_10727	-	-	15822	-	Cotton_A_10726	-	10130	IPR001906; Terpene synthase-like	G/T	-:19	T:13	K:2	G:181
296	Related Electronic conduct	Ca3	72324133	Ca3_72324133	9.51135e-09	8.02176	intergenic	Cotton_A_10726	-	Terpenoid cyclases/Protein prenyltransferases superfamily protein	2743	IPR001906; Terpene synthase-like	Cotton_A_10725	-	58758	-	C/T	-:92	T:9	C:113	Y:1
297	Related Electronic conduct	Ca3	72332790	Ca3_72332790	9.33723e-09	8.02978	intergenic	Cotton_A_10726	-	Terpenoid cyclases/Protein prenyltransferases superfamily protein	11400	IPR001906; Terpene synthase-like	Cotton_A_10725	-	50101	-	A/G	-:3	A:187	R:24	G:1
298	Related Electronic conduct	Ca3	58221830	Ca3_58221830	6.77201e-09	8.16928	intergenic	Cotton_A_30472	-	-	4129	-	Cotton_A_30471	-	26250	-	A/T	-:76	A:124	W:3	T:12
299	Related Electronic conduct	Ca3	72461862	Ca3_72461862	3.03194e-09	8.51828	upstream	Cotton_A_10722	-	-		-	-	-			C/T	-:74	T:2	C:128	Y:11
300	Related Electronic conduct	Ca3	72348796	Ca3_72348796	2.34261e-09	8.6303	intergenic	Cotton_A_10726	-	Terpenoid cyclases/Protein prenyltransferases superfamily protein	27406	IPR001906; Terpene synthase-like	Cotton_A_10725	-	34095	-	A/T	-:26	A:170	T:4	W:15
301	Related Electronic conduct	Ca3	72461879	Ca3_72461879	1.83786e-09	8.73569	upstream	Cotton_A_10722	-	-		-	-	-			G/A	A:2	-:75	R:11	G:127
302	Related Electronic conduct	Ca3	72366645	Ca3_72366645	1.35281e-09	8.86876	intergenic	Cotton_A_10726	-	Terpenoid cyclases/Protein prenyltransferases superfamily protein	45255	IPR001906; Terpene synthase-like	Cotton_A_10725	-	16246	-	G/A	A:9	-:41	R:5	G:160
303	Related Electronic conduct	Ca3	72203234	Ca3_72203234	7.15646e-10	9.1453	intergenic	Cotton_A_10728	-	Disease resistance protein (TIR-NBS-LRR class) family	58382	IPR001611; Leucine-rich repeat	Cotton_A_10727	-	84196	-	C/T	-:46	T:12	C:157
304	Related Electronic conduct	Ca3	72259645	Ca3_72259645	3.31947e-12	11.4789	intergenic	Cotton_A_10728	-	Disease resistance protein (TIR-NBS-LRR class) family	114793	IPR001611; Leucine-rich repeat	Cotton_A_10727	-	27785	-	A/G	-:18	A:187	G:10
305	Related Electronic conduct	Ca4	93788398	Ca4_93788398	9.17585e-06	5.03735	intergenic	Cotton_A_25310	NTMC2TYPE6.1, NTMC2T6.1	Calcium-dependent lipid-binding (CaLB domain) family protein	5414	IPR000008; C2 calcium-dependent membrane targeting	Cotton_A_25309	-	19632	IPR000719; Protein kinase, catalytic domain	G/A	A:7	-:100	G:108
306	Related Electronic conduct	Ca4	61867647	Ca4_61867647	9.11069e-06	5.04045	intergenic	Cotton_A_18556	-	ENTH/VHS family protein	31607	IPR001026; Epsin domain, N-terminal	Cotton_A_18557	PLL5	1749	IPR001932; Protein phosphatase 2C-like	G/T	-:29	T:13	K:1	G:172
307	Related Electronic conduct	Ca4	79076161	Ca4_79076161	8.11336e-06	5.0908	intergenic	Cotton_A_04247	-	5&apos;-AMP-activated protein kinase beta-2 subunit protein	43783	IPR006828; 5-AMP-activated protein kinase, beta subunit, interaction domain	Cotton_A_04248	-	10070	-	T/C	-:18	T:182	C:15
308	Related Electronic conduct	Ca4	112206078	Ca4_112206078	7.94307e-06	5.10001	intergenic	Cotton_A_30644	-	-	3861	IPR000677; 2S globulin	Cotton_A_30645	LAC2, ATLAC2	32058	IPR001117; Multicopper oxidase, type 1	C/T	-:1	T:17	C:196	Y:1
309	Related Electronic conduct	Ca4	8159887	Ca4_8159887	7.77264e-06	5.10943	intergenic	Cotton_A_40647	-	Pollen Ole e 1 allergen and extensin family protein	247659	IPR006041; Pollen Ole e 1 allergen/extensin	Cotton_A_41152	-	203240	-	C/A	-:14	A:11	M:1	C:189
310	Related Electronic conduct	Ca4	93788357	Ca4_93788357	7.70965e-06	5.11297	intergenic	Cotton_A_25310	NTMC2TYPE6.1, NTMC2T6.1	Calcium-dependent lipid-binding (CaLB domain) family protein	5373	IPR000008; C2 calcium-dependent membrane targeting	Cotton_A_25309	-	19673	IPR000719; Protein kinase, catalytic domain	T/A	A:17	-:77	W:1	T:120
311	Related Electronic conduct	Ca4	82777136	Ca4_82777136	6.92391e-06	5.15965	intergenic	Cotton_A_39586	CYP721A1	cytochrome P450, family 721, subfamily A, polypeptide 1	36722	IPR001128; Cytochrome P450	Cotton_A_40003	-	352065	-	T/C	-:43	T:156	C:15	Y:1
312	Related Electronic conduct	Ca4	107682633	Ca4_107682633	5.10903e-06	5.29166	intergenic	Cotton_A_17801	GATA15	GATA transcription factor 15	13852	IPR000679; Zinc finger, GATA-type	Cotton_A_17800	AT-IMP, ATKAP ALPHA, AIMP ALPHA	8069	IPR000225; Armadillo	G/A	A:2	-:7	R:24	G:182
313	Related Electronic conduct	Ca4	54617151	Ca4_54617151	5.08778e-06	5.29347	intergenic	Cotton_A_20298	-	Tetratricopeptide repeat (TPR)-like superfamily protein	11708	IPR013026; Tetratricopeptide repeat-containing	Cotton_A_20299	CDC6, ATCDC6	45988	IPR003959; ATPase, AAA-type, core	T/A	A:14	-:57	W:1	T:143
314	Related Electronic conduct	Ca4	20041105	Ca4_20041105	4.9411e-06	5.30618	intergenic	Cotton_A_40824	-	Plant transposase (Ptta/En/Spm family)	365643	IPR004252; Transposase, Ptta/En/Spm, plant	Cotton_A_33825	-	426585	IPR019557; Aminotransferase-like, plant mobile domain	G/A	-:2	A:11	R:1	G:201
315	Related Electronic conduct	Ca4	123148338	Ca4_123148338	4.90666e-06	5.30921	intergenic	Cotton_A_27994	MTM1, AtMTM1	Myotubularin-like phosphatases II superfamily	315673	IPR004182; GRAM	Cotton_A_27993	-	26651	IPR007700; Protein of unknown function DUF668	C/T	-:7	T:10	C:197	Y:1
316	Related Electronic conduct	Ca4	92224067	Ca4_92224067	4.89531e-06	5.31022	intergenic	Cotton_A_26668	-	receptor serine/threonine kinase, putative	17124	IPR000719; Protein kinase, catalytic domain	Cotton_A_26669	-	86084	-	A/C	-:94	A:103	C:18
317	Related Electronic conduct	Ca4	89114958	Ca4_89114958	4.40961e-06	5.3556	downstream	Cotton_A_12713	ATAMT2, AMT2;1, AMT2	ammonium transporter 2		IPR001905; Ammonium transporter	-	-			C/T	-:63	T:8	C:144
318	Related Electronic conduct	Ca4	79061818	Ca4_79061818	4.30439e-06	5.36609	intergenic	Cotton_A_04247	-	5&apos;-AMP-activated protein kinase beta-2 subunit protein	29440	IPR006828; 5-AMP-activated protein kinase, beta subunit, interaction domain	Cotton_A_04248	-	24413	-	T/C	-:8	T:196	C:10	Y:1
319	Related Electronic conduct	Ca4	121123431	Ca4_121123431	4.26721e-06	5.36986	intergenic	Cotton_A_30750	-	-	113759	-	Cotton_A_41246	-	102605	-	G/A	-:10	A:11	R:1	G:193
320	Related Electronic conduct	Ca4	78023265	Ca4_78023265	4.03917e-06	5.39371	intergenic	Cotton_A_04175	-	unknown protein; FUNCTIONS IN: molecular_function unknown; INVOLVED IN: biological_process unknown; LOCATED IN: endomembrane system; EXPRESSED IN: sepal, male gametophyte, carpel; EXPRESSED DURING: 4 anthesis; BEST Arabidopsis thaliana protein match is: unknown protein (TAIR:AT2G30230.1); Has 159 Blast hits to 159 proteins in 13 species: Archae - 0; Bacteria - 0; Metazoa - 0; Fungi - 0; Plants - …	10395	-	Cotton_A_04176	ATEXO70B1, EXO70B1	7287	IPR004140; Exo70 exocyst complex subunit	A/G	-:15	A:190	G:10
321	Related Electronic conduct	Ca4	79622962	Ca4_79622962	3.91784e-06	5.40695	intergenic	Cotton_A_04270	-	SAND family protein	43372	IPR004353; Vacuolar fusion protein MON1	Cotton_A_04271	-	50919	IPR007608; Protein of unknown function DUF584	C/T	-:16	T:11	C:188
322	Related Electronic conduct	Ca4	34805805	Ca4_34805805	3.64376e-06	5.43845	intergenic	Cotton_A_27758	HAI3	highly ABA-induced PP2C gene 3	35361	IPR001932; Protein phosphatase 2C-like	Cotton_A_27757	-	1820	-	C/T	-:8	T:12	C:195
323	Related Electronic conduct	Ca4	79063765	Ca4_79063765	3.40189e-06	5.46828	intergenic	Cotton_A_04247	-	5&apos;-AMP-activated protein kinase beta-2 subunit protein	31387	IPR006828; 5-AMP-activated protein kinase, beta subunit, interaction domain	Cotton_A_04248	-	22466	-	A/G	-:3	A:200	R:1	G:11
324	Related Electronic conduct	Ca4	78935460	Ca4_78935460	2.52408e-06	5.5979	exonic	Cotton_A_04239	-	UDP-Glycosyltransferase superfamily protein	synonymous	IPR002213; UDP-glucuronosyl/UDP-glucosyltransferase	-	-			C/T	-:15	T:11	C:189
325	Related Electronic conduct	Ca4	124904124	Ca4_124904124	2.4362e-06	5.61329	intergenic	Cotton_A_32418	BGAL5	beta-galactosidase 5	42518	IPR001944; Glycoside hydrolase, family 35	Cotton_A_32419	CKX5, ATCKX5, ATCKX6	47953	IPR006094; FAD linked oxidase, N-terminal	G/A	-:23	A:10	G:182
326	Related Electronic conduct	Ca4	79075161	Ca4_79075161	2.34749e-06	5.6294	intergenic	Cotton_A_04247	-	5&apos;-AMP-activated protein kinase beta-2 subunit protein	42783	IPR006828; 5-AMP-activated protein kinase, beta subunit, interaction domain	Cotton_A_04248	-	11070	-	T/C	-:12	T:188	C:14	Y:1
327	Related Electronic conduct	Ca4	13830440	Ca4_13830440	2.30995e-06	5.6364	intergenic	Cotton_A_04902	-	Zinc finger (C3HC4-type RING finger) family protein	3704	IPR001841; Zinc finger, RING-type	Cotton_A_04903	-	2468	IPR006501; Pectinesterase inhibitor	A/G	-:107	A:98	G:10
328	Related Electronic conduct	Ca4	13830455	Ca4_13830455	2.10637e-06	5.67647	intergenic	Cotton_A_04902	-	Zinc finger (C3HC4-type RING finger) family protein	3719	IPR001841; Zinc finger, RING-type	Cotton_A_04903	-	2453	IPR006501; Pectinesterase inhibitor	G/A	A:10	-:99	G:106
329	Related Electronic conduct	Ca4	37554027	Ca4_37554027	1.85625e-06	5.73136	exonic	Cotton_A_00045	-	B-box type zinc finger protein with CCT domain	nonsynonymous	IPR000315; Zinc finger, B-box	-	-			C/T	-:39	T:15	C:161
330	Related Electronic conduct	Ca4	79707442	Ca4_79707442	1.74779e-06	5.75751	intergenic	Cotton_A_04271	-	Protein of unknown function, DUF584	33040	IPR007608; Protein of unknown function DUF584	Cotton_A_04272	-	11292	IPR000911; Ribosomal protein L11	G/A	-:6	A:12	R:1	G:196
331	Related Electronic conduct	Ca4	79058308	Ca4_79058308	1.7026e-06	5.76889	intergenic	Cotton_A_04247	-	5&apos;-AMP-activated protein kinase beta-2 subunit protein	25930	IPR006828; 5-AMP-activated protein kinase, beta subunit, interaction domain	Cotton_A_04248	-	27923	-	A/C	-:12	A:192	C:11
332	Related Electronic conduct	Ca4	79075382	Ca4_79075382	1.65765e-06	5.78051	intergenic	Cotton_A_04247	-	5&apos;-AMP-activated protein kinase beta-2 subunit protein	43004	IPR006828; 5-AMP-activated protein kinase, beta subunit, interaction domain	Cotton_A_04248	-	10849	-	C/A	-:11	A:14	C:190
333	Related Electronic conduct	Ca4	112444908	Ca4_112444908	1.49828e-06	5.82441	intergenic	Cotton_A_30646	LAC2, ATLAC2	laccase 2	140947	IPR001117; Multicopper oxidase, type 1	Cotton_A_30647	CYP707A2	37763	IPR001128; Cytochrome P450	G/A	-:19	A:10	R:1	G:185
334	Related Electronic conduct	Ca4	4485439	Ca4_4485439	1.34177e-06	5.87232	intergenic	Cotton_A_24756	-	GDSL-like Lipase/Acylhydrolase superfamily protein	79111	-	Cotton_A_24755	-	15019	IPR003891; Initiation factor eIF-4 gamma, MA3	G/T	-:21	T:10	G:184
335	Related Electronic conduct	Ca4	78017826	Ca4_78017826	9.87105e-07	6.00564	intergenic	Cotton_A_04175	-	unknown protein; FUNCTIONS IN: molecular_function unknown; INVOLVED IN: biological_process unknown; LOCATED IN: endomembrane system; EXPRESSED IN: sepal, male gametophyte, carpel; EXPRESSED DURING: 4 anthesis; BEST Arabidopsis thaliana protein match is: unknown protein (TAIR:AT2G30230.1); Has 159 Blast hits to 159 proteins in 13 species: Archae - 0; Bacteria - 0; Metazoa - 0; Fungi - 0; Plants - …	4956	-	Cotton_A_04176	ATEXO70B1, EXO70B1	12726	IPR004140; Exo70 exocyst complex subunit	C/T	-:63	T:8	C:144
336	Related Electronic conduct	Ca4	34392454	Ca4_34392454	8.83651e-07	6.05372	intergenic	Cotton_A_29034	PHT4;3	phosphate transporter 4;3	22689	IPR011701; Major facilitator superfamily MFS-1	Cotton_A_29035	-	15640	IPR006683; Thioesterase superfamily	G/A	A:1	-:6	R:22	G:186
337	Related Electronic conduct	Ca4	93788297	Ca4_93788297	8.29604e-07	6.08113	intergenic	Cotton_A_25310	NTMC2TYPE6.1, NTMC2T6.1	Calcium-dependent lipid-binding (CaLB domain) family protein	5313	IPR000008; C2 calcium-dependent membrane targeting	Cotton_A_25309	-	19733	IPR000719; Protein kinase, catalytic domain	C/T	-:70	T:22	C:120	Y:3
338	Related Electronic conduct	Ca4	109917761	Ca4_109917761	5.37522e-07	6.2696	intergenic	Cotton_A_40263	-	-	245528	-	Cotton_A_40466	-	33607	IPR000449; Ubiquitin-associated/translation elongation factor EF1B, N-terminal	G/A	-:27	A:9	R:1	G:178
339	Related Electronic conduct	Ca4	29366339	Ca4_29366339	5.33934e-07	6.27251	intergenic	Cotton_A_06486	ATKP1, KP1	kinesin-like protein 1	14625	IPR001715; Calponin homology domain	Cotton_A_06485	UKL3	12899	IPR000764; Uridine kinase	T/C	-:104	T:101	C:9	Y:1
340	Related Electronic conduct	Ca4	107683155	Ca4_107683155	5.21347e-07	6.28287	intergenic	Cotton_A_17801	GATA15	GATA transcription factor 15	14374	IPR000679; Zinc finger, GATA-type	Cotton_A_17800	AT-IMP, ATKAP ALPHA, AIMP ALPHA	7547	IPR000225; Armadillo	G/T	-:9	T:1	K:26	G:179
341	Related Electronic conduct	Ca4	34117300	Ca4_34117300	5.20147e-07	6.28387	intergenic	Cotton_A_29025	-	-	21812	IPR001841; Zinc finger, RING-type	Cotton_A_29026	-	16197	IPR007750; Protein of unknown function DUF674	C/T	-:9	T:11	C:194	Y:1
342	Related Electronic conduct	Ca4	112195729	Ca4_112195729	5.11083e-07	6.29151	exonic	Cotton_A_30642	SDIR1	RING/U-box superfamily protein	nonsynonymous	IPR001841; Zinc finger, RING-type	-	-			C/A	-:12	A:14	M:1	C:188
343	Related Electronic conduct	Ca4	78068718	Ca4_78068718	4.44913e-07	6.35172	intergenic	Cotton_A_04179	ATSWC6, SEF	HIT-type Zinc finger family protein	10606	IPR007529; Zinc finger, HIT-type	Cotton_A_04180	-	10566	IPR014043; Acyl transferase	G/A	-:41	A:9	G:165
344	Related Electronic conduct	Ca4	79427700	Ca4_79427700	4.09714e-07	6.38752	intergenic	Cotton_A_04262	GATA1-	GATA transcription factor 10	1180	IPR000679; Zinc finger, GATA-type	Cotton_A_04263	ARF10	12787	IPR003311; AUX/IAA protein	G/A	-:40	A:10	G:165
345	Related Electronic conduct	Ca4	26166122	Ca4_26166122	3.11757e-07	6.50618	downstream	Cotton_A_29792	EIF-5A, ELF5A-1, ATELF5A-1, EIF5A	eukaryotic elongation factor 5A-1		IPR005824; KOW	-	-			G/A	-:70	A:9	G:136
346	Related Electronic conduct	Ca4	112136058	Ca4_112136058	2.95755e-07	6.52907	intergenic	Cotton_A_30640	PUM2	pumilio 2	20714	IPR001313; Pumilio RNA-binding repeat	Cotton_A_30641	-	42977	IPR001841; Zinc finger, RING-type	G/A	-:50	A:9	R:1	G:155
347	Related Electronic conduct	Ca4	79066995	Ca4_79066995	2.81359e-07	6.55074	intergenic	Cotton_A_04247	-	5&apos;-AMP-activated protein kinase beta-2 subunit protein	34617	IPR006828; 5-AMP-activated protein kinase, beta subunit, interaction domain	Cotton_A_04248	-	19236	-	T/A	-:25	A:10	T:180
348	Related Electronic conduct	Ca4	79071250	Ca4_79071250	2.12491e-07	6.67266	intergenic	Cotton_A_04247	-	5&apos;-AMP-activated protein kinase beta-2 subunit protein	38872	IPR006828; 5-AMP-activated protein kinase, beta subunit, interaction domain	Cotton_A_04248	-	14981	-	C/T	-:23	T:10	C:181	Y:1
349	Related Electronic conduct	Ca4	114646131	Ca4_114646131	2.05006e-07	6.68823	intergenic	Cotton_A_33503	-	Class I glutamine amidotransferase-like superfamily protein	20878	IPR017926; Glutamine amidotransferase type 1	Cotton_A_06954	-	9550	IPR005516; Remorin, C-terminal	A/G	-:62	A:143	G:10
350	Related Electronic conduct	Ca4	79072912	Ca4_79072912	2.03481e-07	6.69148	intergenic	Cotton_A_04247	-	5&apos;-AMP-activated protein kinase beta-2 subunit protein	40534	IPR006828; 5-AMP-activated protein kinase, beta subunit, interaction domain	Cotton_A_04248	-	13319	-	G/A	-:18	A:10	R:1	G:186
351	Related Electronic conduct	Ca4	26524180	Ca4_26524180	1.51697e-07	6.81902	intergenic	Cotton_A_29792	EIF-5A, ELF5A-1, ATELF5A-1, EIF5A	eukaryotic elongation factor 5A-1	358436	IPR005824; KOW	Cotton_A_40910	-	4272	IPR003338; ATPase, AAA-type, VAT, N-terminal	G/A	A:11	-:25	G:179
352	Related Electronic conduct	Ca4	79075088	Ca4_79075088	1.37816e-07	6.8607	intergenic	Cotton_A_04247	-	5&apos;-AMP-activated protein kinase beta-2 subunit protein	42710	IPR006828; 5-AMP-activated protein kinase, beta subunit, interaction domain	Cotton_A_04248	-	11143	-	T/C	-:8	T:193	C:13	Y:1
353	Related Electronic conduct	Ca4	107683228	Ca4_107683228	1.20557e-07	6.91881	intergenic	Cotton_A_17801	GATA15	GATA transcription factor 15	14447	IPR000679; Zinc finger, GATA-type	Cotton_A_17800	AT-IMP, ATKAP ALPHA, AIMP ALPHA	7474	IPR000225; Armadillo	G/A	A:1	-:17	R:24	G:173
354	Related Electronic conduct	Ca4	107685660	Ca4_107685660	1.20429e-07	6.91927	intergenic	Cotton_A_17801	GATA15	GATA transcription factor 15	16879	IPR000679; Zinc finger, GATA-type	Cotton_A_17800	AT-IMP, ATKAP ALPHA, AIMP ALPHA	5042	IPR000225; Armadillo	A/G	-:2	A:187	R:25	G:1
355	Related Electronic conduct	Ca4	37521487	Ca4_37521487	8.46461e-08	7.07239	intergenic	Cotton_A_00042	SAG29, SWEET15, AtSWEET15	senescence-associated gene 29	12240	IPR004316; RAG1-activating protein-1-related	Cotton_A_00043	MAB1	3692	IPR005475; Transketolase-like, pyrimidine-binding domain	G/A	A:10	-:58	G:147
356	Related Electronic conduct	Ca4	107684827	Ca4_107684827	6.09561e-08	7.21498	intergenic	Cotton_A_17801	GATA15	GATA transcription factor 15	16046	IPR000679; Zinc finger, GATA-type	Cotton_A_17800	AT-IMP, ATKAP ALPHA, AIMP ALPHA	5875	IPR000225; Armadillo	C/T	-:4	T:1	C:183	Y:27
357	Related Electronic conduct	Ca4	107683240	Ca4_107683240	5.62089e-08	7.25019	intergenic	Cotton_A_17801	GATA15	GATA transcription factor 15	14459	IPR000679; Zinc finger, GATA-type	Cotton_A_17800	AT-IMP, ATKAP ALPHA, AIMP ALPHA	7462	IPR000225; Armadillo	C/T	-:18	T:2	C:174	Y:21
358	Related Electronic conduct	Ca4	79046563	Ca4_79046563	2.73533e-08	7.56299	intergenic	Cotton_A_04247	-	5&apos;-AMP-activated protein kinase beta-2 subunit protein	14185	IPR006828; 5-AMP-activated protein kinase, beta subunit, interaction domain	Cotton_A_04248	-	39668	-	G/A	A:8	-:56	G:151
359	Related Electronic conduct	Ca4	107683521	Ca4_107683521	2.30882e-08	7.63661	intergenic	Cotton_A_17801	GATA15	GATA transcription factor 15	14740	IPR000679; Zinc finger, GATA-type	Cotton_A_17800	AT-IMP, ATKAP ALPHA, AIMP ALPHA	7181	IPR000225; Armadillo	G/T	-:15	T:2	K:21	G:177
360	Related Electronic conduct	Ca4	44210188	Ca4_44210188	2.26794e-08	7.64437	intergenic	Cotton_A_04756	GPT1, ATGPT1	glucose 6-phosphate/phosphate translocator 1	84848	IPR004853; Domain of unknown function DUF250	Cotton_A_04755	-	65583	IPR021109; Peptidase aspartic	A/G	A:116	-:88	R:9	G:2
361	Related Electronic conduct	Ca4	116531545	Ca4_116531545	6.72168e-10	9.17252	intergenic	Cotton_A_30595	ATPRMT7, PRMT7	protein arginine methyltransferase 7	1665	-	Cotton_A_30596	-	8764	IPR001461; Peptidase A1	C/T	-:105	T:6	C:104
362	Related Electronic conduct	Ca4	79043737	Ca4_79043737	5.62153e-10	9.25015	intergenic	Cotton_A_04247	-	5&apos;-AMP-activated protein kinase beta-2 subunit protein	11359	IPR006828; 5-AMP-activated protein kinase, beta subunit, interaction domain	Cotton_A_04248	-	42494	-	G/T	-:59	T:8	G:148
363	Related Electronic conduct	Ca4	79050451	Ca4_79050451	2.82468e-10	9.54903	intergenic	Cotton_A_04247	-	5&apos;-AMP-activated protein kinase beta-2 subunit protein	18073	IPR006828; 5-AMP-activated protein kinase, beta subunit, interaction domain	Cotton_A_04248	-	35780	-	C/A	A:7	-:105	C:103
364	Related Electronic conduct	Ca5	130611739	Ca5_130611739	9.89089e-06	5.00476	intergenic	Cotton_A_02256	-	Mitochondrial substrate carrier family protein	52082	IPR002067; Mitochondrial carrier protein	Cotton_A_02257	-	72721	IPR002048; Calcium-binding EF-hand	G/A	-:10	A:11	G:194
365	Related Electronic conduct	Ca5	123658921	Ca5_123658921	9.00048e-06	5.04573	intergenic	Cotton_A_28781	-	-	100403	-	Cotton_A_28780	-	47459	-	C/T	-:1	T:9	Y:205
366	Related Electronic conduct	Ca5	72835775	Ca5_72835775	7.91778e-06	5.1014	intergenic	Cotton_A_00840	CPK6, ATCDPK3, ATCPK6	Calcium-dependent protein kinase family protein	45290	IPR000719; Protein kinase, catalytic domain	Cotton_A_00841	-	30109	IPR003441; No apical meristem NAM	A/G	-:67	A:120	R:2	G:26
367	Related Electronic conduct	Ca5	82069707	Ca5_82069707	7.54851e-06	5.12214	exonic	Cotton_A_03056	ATPAP26, PAP26	purple acid phosphatase 26	nonsynonymous	IPR004843; Metallo-dependent phosphatase	-	-			C/G	S:1	-:3	C:194	G:17
368	Related Electronic conduct	Ca5	63172264	Ca5_63172264	6.57338e-06	5.18221	exonic	Cotton_A_19740	-	S-locus lectin protein kinase family protein	nonsynonymous	IPR001480; Bulb-type lectin domain	-	-			G/A	-:3	A:10	R:2	G:200
369	Related Electronic conduct	Ca5	66604541	Ca5_66604541	5.20055e-06	5.28395	upstream	Cotton_A_15873	MOS7	nuclear pore complex protein-related		IPR019321; Nuclear pore complex, nucleoporin 88	-	-			G/A	-:69	A:14	G:132
370	Related Electronic conduct	Ca5	63172044	Ca5_63172044	5.07465e-06	5.29459	exonic	Cotton_A_19740	-	S-locus lectin protein kinase family protein	synonymous	IPR001480; Bulb-type lectin domain	-	-			T/C	-:9	T:195	C:10	Y:1
371	Related Electronic conduct	Ca5	71412019	Ca5_71412019	4.73388e-06	5.32478	intergenic	Cotton_A_15722	-	FUNCTIONS IN: molecular_function unknown; INVOLVED IN: biological_process unknown; LOCATED IN: cellular_component unknown; BEST Arabidopsis thaliana protein match is: COP1-interacting protein-related (TAIR:AT1G72410.1); Has 30201 Blast hits to 17322 proteins in 780 species: Archae - 12; Bacteria - 1396; Metazoa - 17338; Fungi - 3422; Plants - 5037; Viruses - 0; Other Eukaryotes - 2996 (source: NC…	4250	-	Cotton_A_15723	-	4938	IPR011046; WD40 repeat-like-containing domain	C/T	-:97	T:9	C:109
372	Related Electronic conduct	Ca5	71412032	Ca5_71412032	4.22167e-06	5.37452	intergenic	Cotton_A_15722	-	FUNCTIONS IN: molecular_function unknown; INVOLVED IN: biological_process unknown; LOCATED IN: cellular_component unknown; BEST Arabidopsis thaliana protein match is: COP1-interacting protein-related (TAIR:AT1G72410.1); Has 30201 Blast hits to 17322 proteins in 780 species: Archae - 12; Bacteria - 1396; Metazoa - 17338; Fungi - 3422; Plants - 5037; Viruses - 0; Other Eukaryotes - 2996 (source: NC…	4263	-	Cotton_A_15723	-	4925	IPR011046; WD40 repeat-like-containing domain	T/G	-:99	T:107	G:9
373	Related Electronic conduct	Ca5	72797248	Ca5_72797248	4.18413e-06	5.37839	intergenic	Cotton_A_00840	CPK6, ATCDPK3, ATCPK6	Calcium-dependent protein kinase family protein	6763	IPR000719; Protein kinase, catalytic domain	Cotton_A_00841	-	68636	IPR003441; No apical meristem NAM	T/C	-:32	T:156	C:21	Y:6
374	Related Electronic conduct	Ca5	82070016	Ca5_82070016	3.45359e-06	5.46173	intronic	Cotton_A_03056	ATPAP26, PAP26	purple acid phosphatase 26		IPR004843; Metallo-dependent phosphatase	-	-			A/G	A:196	R:2	G:17
375	Related Electronic conduct	Ca5	71412001	Ca5_71412001	3.34304e-06	5.47586	intergenic	Cotton_A_15722	-	FUNCTIONS IN: molecular_function unknown; INVOLVED IN: biological_process unknown; LOCATED IN: cellular_component unknown; BEST Arabidopsis thaliana protein match is: COP1-interacting protein-related (TAIR:AT1G72410.1); Has 30201 Blast hits to 17322 proteins in 780 species: Archae - 12; Bacteria - 1396; Metazoa - 17338; Fungi - 3422; Plants - 5037; Viruses - 0; Other Eukaryotes - 2996 (source: NC…	4232	-	Cotton_A_15723	-	4956	IPR011046; WD40 repeat-like-containing domain	C/T	-:106	T:9	C:100
376	Related Electronic conduct	Ca5	71468305	Ca5_71468305	2.66689e-06	5.57399	intergenic	Cotton_A_15730	-	unknown protein; BEST Arabidopsis thaliana protein match is: unknown protein (TAIR:AT3G10880.1); Has 1807 Blast hits to 1807 proteins in 277 species: Archae - 0; Bacteria - 0; Metazoa - 736; Fungi - 347; Plants - 385; Viruses - 0; Other Eukaryotes - 339 (source: NCBI BLink).	8615	IPR011684; KIP1-like	Cotton_A_15731	-	7260	IPR021480; Protein of unknown function DUF3133	C/T	-:84	T:11	C:119	Y:1
377	Related Electronic conduct	Ca5	62909940	Ca5_62909940	2.57657e-06	5.58896	intergenic	Cotton_A_35194	-	Cupredoxin superfamily protein	5122	IPR003245; Plastocyanin-like	Cotton_A_19764	XTR2, EXGT-A2, ATXTH28, XTH28	4974	IPR000757; Glycoside hydrolase, family 16	T/C	-:42	T:163	C:10
378	Related Electronic conduct	Ca5	72767398	Ca5_72767398	1.63694e-06	5.78597	intergenic	Cotton_A_00838	TMT2	tonoplast monosaccharide transporter2	23794	IPR003663; Sugar/inositol transporter	Cotton_A_00839	-	13188	IPR005123; Oxoglutarate/iron-dependent oxygenase	C/T	-:4	T:13	C:196	Y:2
379	Related Electronic conduct	Ca5	77588351	Ca5_77588351	1.46496e-06	5.83417	intergenic	Cotton_A_40503	-	-	6994	-	Cotton_A_39241	-	120025	-	G/C	S:212	C:2	G:1
380	Related Electronic conduct	Ca5	62912169	Ca5_62912169	1.41673e-06	5.84871	intergenic	Cotton_A_35194	-	Cupredoxin superfamily protein	7351	IPR003245; Plastocyanin-like	Cotton_A_19764	XTR2, EXGT-A2, ATXTH28, XTH28	2745	IPR000757; Glycoside hydrolase, family 16	C/G	-:38	C:166	G:11
381	Related Electronic conduct	Ca5	81999835	Ca5_81999835	1.07426e-06	5.96889	downstream	Cotton_A_03046	-	Cysteine proteinases superfamily protein		IPR003653; Peptidase C48, SUMO/Sentrin/Ubl1	-	-			C/T	-:55	T:19	C:141
382	Related Electronic conduct	Ca5	66444829	Ca5_66444829	9.23321e-07	6.03465	intergenic	Cotton_A_15851	-	Protein kinase superfamily protein	2904	IPR000719; Protein kinase, catalytic domain	Cotton_A_15852	-	1481	IPR004274; NLI interacting factor	A/C	-:74	A:131	C:10
383	Related Electronic conduct	Ca5	66454090	Ca5_66454090	8.83759e-07	6.05367	upstream	Cotton_A_15853	LOS4	P-loop containing nucleoside triphosphate hydrolases superfamily protein		IPR001650; Helicase, C-terminal	-	-			A/T	A:155	-:51	W:1	T:8
384	Related Electronic conduct	Ca5	66444822	Ca5_66444822	7.63184e-07	6.11737	intergenic	Cotton_A_15851	-	Protein kinase superfamily protein	2897	IPR000719; Protein kinase, catalytic domain	Cotton_A_15852	-	1488	IPR004274; NLI interacting factor	G/A	A:10	-:65	G:140
385	Related Electronic conduct	Ca5	63103829	Ca5_63103829	5.81508e-07	6.23544	intergenic	Cotton_A_19752	STH2	salt tolerance homolog2	42221	IPR000315; Zinc finger, B-box	Cotton_A_19751	SRS7	1241	IPR007818; Protein of unknown function DUF702	G/A	-:16	A:10	R:2	G:187
386	Related Electronic conduct	Ca5	71468316	Ca5_71468316	1.63483e-07	6.78653	intergenic	Cotton_A_15730	-	unknown protein; BEST Arabidopsis thaliana protein match is: unknown protein (TAIR:AT3G10880.1); Has 1807 Blast hits to 1807 proteins in 277 species: Archae - 0; Bacteria - 0; Metazoa - 736; Fungi - 347; Plants - 385; Viruses - 0; Other Eukaryotes - 339 (source: NCBI BLink).	8626	IPR011684; KIP1-like	Cotton_A_15731	-	7249	IPR021480; Protein of unknown function DUF3133	C/T	-:91	T:9	C:114	Y:1
387	Related Electronic conduct	Ca5	104926606	Ca5_104926606	9.96595e-08	7.00148	intergenic	Cotton_A_39265	-	-	93850	-	Cotton_A_39887	-	70334	-	A/G	-:20	A:175	R:19	G:1
388	Related Electronic conduct	Ca5	62911059	Ca5_62911059	2.63762e-08	7.57879	intergenic	Cotton_A_35194	-	Cupredoxin superfamily protein	6241	IPR003245; Plastocyanin-like	Cotton_A_19764	XTR2, EXGT-A2, ATXTH28, XTH28	3855	IPR000757; Glycoside hydrolase, family 16	A/G	A:121	-:87	G:7
389	Related Electronic conduct	Ca5	66437398	Ca5_66437398	2.60435e-08	7.5843	intergenic	Cotton_A_15850	-	-	4798	-	Cotton_A_15851	-	1642	IPR000719; Protein kinase, catalytic domain	T/C	-:68	T:136	C:11
390	Related Electronic conduct	Ca5	66444534	Ca5_66444534	1.52398e-08	7.81702	intergenic	Cotton_A_15851	-	Protein kinase superfamily protein	2609	IPR000719; Protein kinase, catalytic domain	Cotton_A_15852	-	1776	IPR004274; NLI interacting factor	T/C	-:41	T:161	C:13
391	Related Electronic conduct	Ca5	66438533	Ca5_66438533	1.4939e-08	7.82568	upstream	Cotton_A_15851	-	Protein kinase superfamily protein		IPR000719; Protein kinase, catalytic domain	-	-			G/A	-:24	A:11	G:180
392	Related Electronic conduct	Ca5	66439228	Ca5_66439228	1.42802e-08	7.84527	exonic	Cotton_A_15851	-	Protein kinase superfamily protein	synonymous	IPR000719; Protein kinase, catalytic domain	-	-			A/G	-:30	A:174	G:11
393	Related Electronic conduct	Ca5	66440011	Ca5_66440011	1.40057e-08	7.8537	exonic	Cotton_A_15851	-	Protein kinase superfamily protein	nonsynonymous	IPR000719; Protein kinase, catalytic domain	-	-			A/T	-:7	A:197	T:11
394	Related Electronic conduct	Ca5	128937586	Ca5_128937586	1.36161e-08	7.86595	intergenic	Cotton_A_02205	-	Protein of unknown function (DUF604)	3070	IPR006740; Protein of unknown function DUF604	Cotton_A_02206	PHOT1, NPH1, JK224, RPT1	67654	IPR000014; PAS	G/A	-:104	A:8	G:103
395	Related Electronic conduct	Ca5	66441620	Ca5_66441620	1.33567e-08	7.8743	exonic	Cotton_A_15851	-	Protein kinase superfamily protein	synonymous	IPR000719; Protein kinase, catalytic domain	-	-			G/T	-:10	T:12	G:193
396	Related Electronic conduct	Ca5	66441596	Ca5_66441596	1.30837e-08	7.88327	exonic	Cotton_A_15851	-	Protein kinase superfamily protein	synonymous	IPR000719; Protein kinase, catalytic domain	-	-			C/T	-:9	T:12	C:194
397	Related Electronic conduct	Ca5	66441467	Ca5_66441467	1.24408e-08	7.90515	intronic	Cotton_A_15851	-	Protein kinase superfamily protein		IPR000719; Protein kinase, catalytic domain	-	-			C/T	-:11	T:11	C:193
398	Related Electronic conduct	Ca5	66442618	Ca5_66442618	1.16116e-08	7.93511	downstream	Cotton_A_15851	-	Protein kinase superfamily protein		IPR000719; Protein kinase, catalytic domain	-	-			C/T	-:9	T:11	C:195
399	Related Electronic conduct	Ca5	66440298	Ca5_66440298	1.15027e-08	7.9392	exonic	Cotton_A_15851	-	Protein kinase superfamily protein	synonymous	IPR000719; Protein kinase, catalytic domain	-	-			G/A	-:6	A:11	G:198
400	Related Electronic conduct	Ca5	66442599	Ca5_66442599	1.13762e-08	7.944	downstream	Cotton_A_15851	-	Protein kinase superfamily protein		IPR000719; Protein kinase, catalytic domain	-	-			T/G	-:10	T:194	G:11
401	Related Electronic conduct	Ca5	66440382	Ca5_66440382	1.11875e-08	7.95127	exonic	Cotton_A_15851	-	Protein kinase superfamily protein	synonymous	IPR000719; Protein kinase, catalytic domain	-	-			C/T	-:8	T:11	C:196
402	Related Electronic conduct	Ca5	66437751	Ca5_66437751	1.08246e-08	7.96559	intergenic	Cotton_A_15850	-	-	5151	-	Cotton_A_15851	-	1289	IPR000719; Protein kinase, catalytic domain	T/G	-:90	T:115	G:10
403	Related Electronic conduct	Ca5	66440625	Ca5_66440625	1.08122e-08	7.96609	exonic	Cotton_A_15851	-	Protein kinase superfamily protein	synonymous	IPR000719; Protein kinase, catalytic domain	-	-			G/A	-:2	A:11	G:202
404	Related Electronic conduct	Ca5	66444219	Ca5_66444219	1.0568e-08	7.97601	intergenic	Cotton_A_15851	-	Protein kinase superfamily protein	2294	IPR000719; Protein kinase, catalytic domain	Cotton_A_15852	-	2091	IPR004274; NLI interacting factor	G/A	A:13	-:47	G:155
405	Related Electronic conduct	Ca5	66440395	Ca5_66440395	1.05486e-08	7.97681	exonic	Cotton_A_15851	-	Protein kinase superfamily protein	nonsynonymous	IPR000719; Protein kinase, catalytic domain	-	-			A/G	-:7	A:197	G:11
406	Related Electronic conduct	Ca5	66444861	Ca5_66444861	1.03795e-08	7.98382	intergenic	Cotton_A_15851	-	Protein kinase superfamily protein	2936	IPR000719; Protein kinase, catalytic domain	Cotton_A_15852	-	1449	IPR004274; NLI interacting factor	C/T	-:77	T:9	C:129
407	Related Electronic conduct	Ca5	66442483	Ca5_66442483	1.0179e-08	7.9923	downstream	Cotton_A_15851	-	Protein kinase superfamily protein		IPR000719; Protein kinase, catalytic domain	-	-			C/T	-:6	T:12	C:197
408	Related Electronic conduct	Ca5	66442493	Ca5_66442493	1.01257e-08	7.99458	downstream	Cotton_A_15851	-	Protein kinase superfamily protein		IPR000719; Protein kinase, catalytic domain	-	-			C/T	-:5	T:12	C:198
409	Related Electronic conduct	Ca5	66441092	Ca5_66441092	1.00361e-08	7.99843	intronic	Cotton_A_15851	-	Protein kinase superfamily protein		IPR000719; Protein kinase, catalytic domain	-	-			A/C	-:6	A:198	C:11
410	Related Electronic conduct	Ca5	66441037	Ca5_66441037	1.00327e-08	7.99858	exonic	Cotton_A_15851	-	Protein kinase superfamily protein	synonymous	IPR000719; Protein kinase, catalytic domain	-	-			C/T	-:8	T:11	C:196
411	Related Electronic conduct	Ca5	66444254	Ca5_66444254	9.87327e-09	8.00554	intergenic	Cotton_A_15851	-	Protein kinase superfamily protein	2329	IPR000719; Protein kinase, catalytic domain	Cotton_A_15852	-	2056	IPR004274; NLI interacting factor	T/C	-:39	T:163	C:13
412	Related Electronic conduct	Ca5	66442163	Ca5_66442163	9.83667e-09	8.00715	downstream	Cotton_A_15851	-	Protein kinase superfamily protein		IPR000719; Protein kinase, catalytic domain	-	-			A/T	-:15	A:189	T:11
413	Related Electronic conduct	Ca5	66439352	Ca5_66439352	9.68669e-09	8.01382	intronic	Cotton_A_15851	-	Protein kinase superfamily protein		IPR000719; Protein kinase, catalytic domain	-	-			G/C	-:40	C:9	G:166
414	Related Electronic conduct	Ca5	66440049	Ca5_66440049	9.60206e-09	8.01764	exonic	Cotton_A_15851	-	Protein kinase superfamily protein	synonymous	IPR000719; Protein kinase, catalytic domain	-	-			T/C	-:6	T:198	C:11
415	Related Electronic conduct	Ca5	66442668	Ca5_66442668	8.8843e-09	8.05138	downstream	Cotton_A_15851	-	Protein kinase superfamily protein		IPR000719; Protein kinase, catalytic domain	-	-			A/G	-:8	A:196	G:11
416	Related Electronic conduct	Ca5	66442582	Ca5_66442582	8.79173e-09	8.05593	downstream	Cotton_A_15851	-	Protein kinase superfamily protein		IPR000719; Protein kinase, catalytic domain	-	-			C/T	-:8	T:11	C:196
417	Related Electronic conduct	Ca5	66442647	Ca5_66442647	8.46723e-09	8.07226	downstream	Cotton_A_15851	-	Protein kinase superfamily protein		IPR000719; Protein kinase, catalytic domain	-	-			T/C	-:7	T:197	C:11
418	Related Electronic conduct	Ca5	66442226	Ca5_66442226	8.10368e-09	8.09132	downstream	Cotton_A_15851	-	Protein kinase superfamily protein		IPR000719; Protein kinase, catalytic domain	-	-			A/T	-:13	A:191	T:11
419	Related Electronic conduct	Ca5	66444211	Ca5_66444211	7.96911e-09	8.09859	intergenic	Cotton_A_15851	-	Protein kinase superfamily protein	2286	IPR000719; Protein kinase, catalytic domain	Cotton_A_15852	-	2099	IPR004274; NLI interacting factor	G/C	-:43	C:13	G:159
420	Related Electronic conduct	Ca5	66438574	Ca5_66438574	7.77378e-09	8.10937	upstream	Cotton_A_15851	-	Protein kinase superfamily protein		IPR000719; Protein kinase, catalytic domain	-	-			C/T	-:15	T:11	C:189
421	Related Electronic conduct	Ca5	66442246	Ca5_66442246	7.38181e-09	8.13184	downstream	Cotton_A_15851	-	Protein kinase superfamily protein		IPR000719; Protein kinase, catalytic domain	-	-			A/G	-:11	A:193	G:11
422	Related Electronic conduct	Ca5	66438723	Ca5_66438723	6.10961e-09	8.21399	upstream	Cotton_A_15851	-	Protein kinase superfamily protein		IPR000719; Protein kinase, catalytic domain	-	-			T/G	-:31	T:173	G:11
423	Related Electronic conduct	Ca5	66444304	Ca5_66444304	6.09351e-09	8.21513	intergenic	Cotton_A_15851	-	Protein kinase superfamily protein	2379	IPR000719; Protein kinase, catalytic domain	Cotton_A_15852	-	2006	IPR004274; NLI interacting factor	T/C	-:33	T:169	C:13
424	Related Electronic conduct	Ca5	66444319	Ca5_66444319	5.94051e-09	8.22618	intergenic	Cotton_A_15851	-	Protein kinase superfamily protein	2394	IPR000719; Protein kinase, catalytic domain	Cotton_A_15852	-	1991	IPR004274; NLI interacting factor	C/T	-:28	T:12	C:175
425	Related Electronic conduct	Ca5	66438675	Ca5_66438675	5.89035e-09	8.22986	upstream	Cotton_A_15851	-	Protein kinase superfamily protein		IPR000719; Protein kinase, catalytic domain	-	-			A/T	-:19	A:185	T:11
426	Related Electronic conduct	Ca5	66444313	Ca5_66444313	5.85736e-09	8.2323	intergenic	Cotton_A_15851	-	Protein kinase superfamily protein	2388	IPR000719; Protein kinase, catalytic domain	Cotton_A_15852	-	1997	IPR004274; NLI interacting factor	T/C	-:32	T:172	C:11
427	Related Electronic conduct	Ca5	66437483	Ca5_66437483	5.72395e-09	8.2423	intergenic	Cotton_A_15850	-	-	4883	-	Cotton_A_15851	-	1557	IPR000719; Protein kinase, catalytic domain	A/C	-:71	A:134	C:10
428	Related Electronic conduct	Ca5	66438506	Ca5_66438506	5.62252e-09	8.25007	upstream	Cotton_A_15851	-	Protein kinase superfamily protein		IPR000719; Protein kinase, catalytic domain	-	-			T/C	-:35	T:170	C:10
429	Related Electronic conduct	Ca5	66438470	Ca5_66438470	5.48659e-09	8.2607	upstream	Cotton_A_15851	-	Protein kinase superfamily protein		IPR000719; Protein kinase, catalytic domain	-	-			A/G	-:56	A:149	G:10
430	Related Electronic conduct	Ca5	66438170	Ca5_66438170	5.18418e-09	8.28532	upstream	Cotton_A_15851	-	Protein kinase superfamily protein		IPR000719; Protein kinase, catalytic domain	-	-			C/G	-:52	C:153	G:10
431	Related Electronic conduct	Ca5	66437492	Ca5_66437492	5.10532e-09	8.29198	intergenic	Cotton_A_15850	-	-	4892	-	Cotton_A_15851	-	1548	IPR000719; Protein kinase, catalytic domain	G/A	A:10	-:71	G:134
432	Related Electronic conduct	Ca5	66438465	Ca5_66438465	5.09601e-09	8.29277	upstream	Cotton_A_15851	-	Protein kinase superfamily protein		IPR000719; Protein kinase, catalytic domain	-	-			G/A	-:59	A:10	G:146
433	Related Electronic conduct	Ca5	66438152	Ca5_66438152	4.57081e-09	8.34001	upstream	Cotton_A_15851	-	Protein kinase superfamily protein		IPR000719; Protein kinase, catalytic domain	-	-			C/T	-:63	T:10	C:142
434	Related Electronic conduct	Ca5	66437463	Ca5_66437463	4.27607e-09	8.36895	intergenic	Cotton_A_15850	-	-	4863	-	Cotton_A_15851	-	1577	IPR000719; Protein kinase, catalytic domain	A/G	-:64	A:141	G:10
435	Related Electronic conduct	Ca5	66438763	Ca5_66438763	3.94678e-09	8.40376	upstream	Cotton_A_15851	-	Protein kinase superfamily protein		IPR000719; Protein kinase, catalytic domain	-	-			A/T	-:41	A:164	T:10
436	Related Electronic conduct	Ca5	66441312	Ca5_66441312	3.7012e-09	8.43166	exonic	Cotton_A_15851	-	Protein kinase superfamily protein	synonymous	IPR000719; Protein kinase, catalytic domain	-	-			T/C	-:8	T:196	C:11
437	Related Electronic conduct	Ca5	66438743	Ca5_66438743	3.69473e-09	8.43242	upstream	Cotton_A_15851	-	Protein kinase superfamily protein		IPR000719; Protein kinase, catalytic domain	-	-			A/G	-:41	A:164	G:10
438	Related Electronic conduct	Ca5	66438132	Ca5_66438132	3.29878e-09	8.48165	upstream	Cotton_A_15851	-	Protein kinase superfamily protein		IPR000719; Protein kinase, catalytic domain	-	-			A/C	-:74	A:131	C:10
439	Related Electronic conduct	Ca5	66443063	Ca5_66443063	2.52073e-09	8.59847	intergenic	Cotton_A_15851	-	Protein kinase superfamily protein	1138	IPR000719; Protein kinase, catalytic domain	Cotton_A_15852	-	3247	IPR004274; NLI interacting factor	C/T	-:16	T:11	C:188
440	Related Electronic conduct	Ca5	66444430	Ca5_66444430	1.39849e-09	8.85434	intergenic	Cotton_A_15851	-	Protein kinase superfamily protein	2505	IPR000719; Protein kinase, catalytic domain	Cotton_A_15852	-	1880	IPR004274; NLI interacting factor	T/C	-:38	T:167	C:10
441	Related Electronic conduct	Ca5	66444575	Ca5_66444575	1.28156e-09	8.89226	intergenic	Cotton_A_15851	-	Protein kinase superfamily protein	2650	IPR000719; Protein kinase, catalytic domain	Cotton_A_15852	-	1735	IPR004274; NLI interacting factor	G/A	A:12	-:51	G:152
442	Related Electronic conduct	Ca5	66444773	Ca5_66444773	1.27631e-09	8.89404	intergenic	Cotton_A_15851	-	Protein kinase superfamily protein	2848	IPR000719; Protein kinase, catalytic domain	Cotton_A_15852	-	1537	IPR004274; NLI interacting factor	C/T	-:48	T:9	C:158
443	Related Electronic conduct	Ca5	66439013	Ca5_66439013	1.26796e-09	8.89689	upstream	Cotton_A_15851	-	Protein kinase superfamily protein		IPR000719; Protein kinase, catalytic domain	-	-			A/G	-:27	A:178	G:10
444	Related Electronic conduct	Ca5	66444602	Ca5_66444602	1.2647e-09	8.89801	intergenic	Cotton_A_15851	-	Protein kinase superfamily protein	2677	IPR000719; Protein kinase, catalytic domain	Cotton_A_15852	-	1708	IPR004274; NLI interacting factor	C/G	-:56	C:147	G:12
445	Related Electronic conduct	Ca5	66444761	Ca5_66444761	1.24334e-09	8.90541	intergenic	Cotton_A_15851	-	Protein kinase superfamily protein	2836	IPR000719; Protein kinase, catalytic domain	Cotton_A_15852	-	1549	IPR004274; NLI interacting factor	A/C	-:49	A:157	C:9
446	Related Electronic conduct	Ca5	66444758	Ca5_66444758	1.15295e-09	8.93819	intergenic	Cotton_A_15851	-	Protein kinase superfamily protein	2833	IPR000719; Protein kinase, catalytic domain	Cotton_A_15852	-	1552	IPR004274; NLI interacting factor	C/A	-:47	A:9	C:159
447	Related Electronic conduct	Ca5	66444657	Ca5_66444657	1.0204e-09	8.99123	intergenic	Cotton_A_15851	-	Protein kinase superfamily protein	2732	IPR000719; Protein kinase, catalytic domain	Cotton_A_15852	-	1653	IPR004274; NLI interacting factor	A/T	-:52	A:154	T:9
448	Related Electronic conduct	Ca5	66444451	Ca5_66444451	9.91657e-10	9.00364	intergenic	Cotton_A_15851	-	Protein kinase superfamily protein	2526	IPR000719; Protein kinase, catalytic domain	Cotton_A_15852	-	1859	IPR004274; NLI interacting factor	G/C	-:37	C:10	G:168
449	Related Electronic conduct	Ca5	66438839	Ca5_66438839	7.21299e-10	9.14188	upstream	Cotton_A_15851	-	Protein kinase superfamily protein		IPR000719; Protein kinase, catalytic domain	-	-			T/C	-:31	T:174	C:9	Y:1
450	Related Electronic conduct	Ca5	66438411	Ca5_66438411	4.48829e-10	9.34792	upstream	Cotton_A_15851	-	Protein kinase superfamily protein		IPR000719; Protein kinase, catalytic domain	-	-			C/T	-:67	T:8	C:140
451	Related Electronic conduct	Ca5	66444675	Ca5_66444675	3.3192e-10	9.47897	intergenic	Cotton_A_15851	-	Protein kinase superfamily protein	2750	IPR000719; Protein kinase, catalytic domain	Cotton_A_15852	-	1635	IPR004274; NLI interacting factor	C/T	-:57	T:8	C:150
452	Related Electronic conduct	Ca5	66444666	Ca5_66444666	2.87741e-10	9.541	intergenic	Cotton_A_15851	-	Protein kinase superfamily protein	2741	IPR000719; Protein kinase, catalytic domain	Cotton_A_15852	-	1644	IPR004274; NLI interacting factor	T/A	-:59	A:8	T:148
453	Related Electronic conduct	Ca5	66444022	Ca5_66444022	1.82763e-10	9.73811	intergenic	Cotton_A_15851	-	Protein kinase superfamily protein	2097	IPR000719; Protein kinase, catalytic domain	Cotton_A_15852	-	2288	IPR004274; NLI interacting factor	T/A	A:11	-:66	T:138
454	Related Electronic conduct	Ca5	66442082	Ca5_66442082	1.35045e-10	9.86952	downstream	Cotton_A_15851	-	Protein kinase superfamily protein		IPR000719; Protein kinase, catalytic domain	-	-			T/G	-:46	T:159	G:10
455	Related Electronic conduct	Ca5	66444468	Ca5_66444468	5.51123e-11	10.2588	intergenic	Cotton_A_15851	-	Protein kinase superfamily protein	2543	IPR000719; Protein kinase, catalytic domain	Cotton_A_15852	-	1842	IPR004274; NLI interacting factor	A/G	-:36	A:170	G:9
456	Related Electronic conduct	Ca5	73265837	Ca5_73265837	1.28803e-11	10.8901	intergenic	Cotton_A_00860	-	CONTAINS InterPro DOMAIN/s: Membrane protein,Tapt1/CMV receptor (InterPro:IPR008010); Has 447 Blast hits to 428 proteins in 176 species: Archae - 0; Bacteria - 0; Metazoa - 190; Fungi - 133; Plants - 49; Viruses - 0; Other Eukaryotes - 75 (source: NCBI BLink).	1563	IPR008010; Membrane protein,Tapt1/CMV receptor	Cotton_A_00861	-	4062	IPR000315; Zinc finger, B-box	T/C	-:90	T:117	C:8
457	Related Electronic conduct	Ca5	141433372	Ca5_141433372	5.99624e-12	11.2221	intergenic	Cotton_A_30200	MT2A, ATMT-K, ATMT-1	metallothionein 2A	2277	IPR000347; Plant metallothionein, family 15	Cotton_A_30201	-	39273	IPR001752; Kinesin, motor domain	G/A	-:16	A:4	R:15	G:180
458	Related Electronic conduct	Ca6	102703110	Ca6_102703110	8.83267e-06	5.05391	upstream	Cotton_A_31953	-	Acyl-CoA N-acyltransferases (NAT) superfamily protein		IPR000182; GCN5-related N-acetyltransferase GNAT	-	-		domain	T/C	-:3	T:189	Y:23
459	Related Electronic conduct	Ca6	46891465	Ca6_46891465	6.82837e-06	5.16568	intergenic	Cotton_A_29181	-	-	9972	-	Cotton_A_29180	-	1761	IPR013210; Leucine-rich repeat-containing N-terminal, type 2	C/T	-:23	C:171	Y:21
460	Related Electronic conduct	Ca6	46891482	Ca6_46891482	6.29162e-06	5.20124	intergenic	Cotton_A_29181	-	-	9989	-	Cotton_A_29180	-	1744	IPR013210; Leucine-rich repeat-containing N-terminal, type 2	C/T	-:23	C:171	Y:21
461	Related Electronic conduct	Ca6	1024870	Ca6_1024870	6.23873e-06	5.2049	intergenic	Cotton_A_39188	XTR6, XTH23	xyloglucan endotransglycosylase 6	123358	IPR000757; Glycoside hydrolase, family 16	Cotton_A_39189	-	79680	-	C/T	-:4	T:11	C:199	Y:1
462	Related Electronic conduct	Ca6	98492914	Ca6_98492914	4.99651e-06	5.30133	intergenic	Cotton_A_33664	-	Protein of Unknown Function (DUF239)	95932	IPR004314; Domain of unknown function DUF239, plant	Cotton_A_33663	-	17785	-	C/T	-:69	T:130	C:1	Y:15
463	Related Electronic conduct	Ca6	99627210	Ca6_99627210	4.69629e-06	5.32825	intergenic	Cotton_A_17839	WAG1, PK3AT	WAG 1	28052	IPR000719; Protein kinase, catalytic domain	Cotton_A_17840	-	322652	IPR021714; Ribosome 60S biogenesis N-terminal	T/C	-:23	T:167	Y:25
464	Related Electronic conduct	Ca6	108870798	Ca6_108870798	4.40199e-06	5.35635	intergenic	Cotton_A_32036	-	Protein of unknown function (DUF567)	2453	IPR000007; Tubby, C-terminal	Cotton_A_32037	FAD5, FADB, JB67, ADS3	5044	IPR005804; Fatty acid desaturase, type 1	C/T	-:61	T:22	C:132
465	Related Electronic conduct	Ca6	108870780	Ca6_108870780	3.32451e-06	5.47827	intergenic	Cotton_A_32036	-	Protein of unknown function (DUF567)	2435	IPR000007; Tubby, C-terminal	Cotton_A_32037	FAD5, FADB, JB67, ADS3	5062	IPR005804; Fatty acid desaturase, type 1	T/C	-:55	T:138	C:22
466	Related Electronic conduct	Ca6	50875647	Ca6_50875647	3.16557e-06	5.49955	intergenic	Cotton_A_02564	NTT, WIP2	C2H2-type zinc finger family protein	4145	IPR007087; Zinc finger, C2H2-type	Cotton_A_02563	-	2916	IPR001611; Leucine-rich repeat	G/A	-:31	A:27	G:157
467	Related Electronic conduct	Ca6	11631793	Ca6_11631793	2.30356e-06	5.6376	intergenic	Cotton_A_36071	-	ENTH/ANTH/VHS superfamily protein	84789	IPR008942; ENTH/VHS	Cotton_A_37062	-	143392	IPR009009; Barwin-related endoglucanase	G/A	-:4	A:10	R:2	G:199
468	Related Electronic conduct	Ca6	76890523	Ca6_76890523	1.12377e-06	5.94932	intergenic	Cotton_A_31480	-	-	101018	-	Cotton_A_31481	-	16694	-	G/C	S:25	-:94	C:4	G:92
469	Related Electronic conduct	Ca6	7443242	Ca6_7443242	1.03608e-06	5.98461	intergenic	Cotton_A_38301	CLF, ICU1, SDG1, SET1	SET domain-containing protein	75489	IPR001005; SANT domain, DNA binding	Cotton_A_16636	-	162387	IPR000742; Epidermal growth factor-like, type 3	T/C	C:3	Y:212
470	Related Electronic conduct	Ca6	52487082	Ca6_52487082	5.33215e-07	6.2731	intergenic	Cotton_A_12397	SD2-5	S-domain-2 5	14721	IPR000719; Protein kinase, catalytic domain	Cotton_A_12398	AtRABA1c, RABA1c	2430	IPR001806; Ras GTPase	C/T	-:93	T:17	C:105
[truncated: 531 more rows]

## Sheet: S3 Table
S3 Table Basic information about genic and intergenic SNP markers on different chromosome
		Genic					Intergenic
	Total	exonic	intronic	upstream	downstream	upstream and downstream
Chr-1	163	7	6	7	3		140
Chr-2	152	6	6	6	1		133
Chr-3	332	5	5	8	4	1	309
[truncated: 12 more rows]

## Sheet: S4 Table
S4 Table The general information of nine SNP rich regions analyzed in this study
[truncated: 11 more rows]

[truncated: 2 more sheets: S5 Table, S6 Table]
